# Supplementary material for: Non-destructive investigation of sandstone blocks used in the Wat Phu temple in Laos and the Banteay Chhmar temple in Cambodia
Source: Heliyon. 2023 May 17;9(5):e16357. doi: 10.1016/j.heliyon.2023.e16357 (PMC10209036; doi:10.1016/j.heliyon.2023.e16357)
Supplement: Multimedia component 1 [file mmc1.xlsx]

## Sheet: MS
	Supplementary Material 1. Magnetic susceptibility of feldspathic arenite (sandstone) in the Wat Phu, Hong Nang Sida, Tao Tao, Tomo temples, quarries, and outcrops.
	Wat Phu																				Tao Tao	Tao Tao	Tomo	Hong Nang Sida			Quarries and outcrops
	1st Terrace	Causeway	Northern palace	Southern palace	Nandin hall	Causeway near Nandin hall	Step	2nd terrace	North side of the 2nd terrace	Step	3rd terrace	4th terrace	Step	Sanctuary	Outcrop near sanctuary	Balusters in the north side of southern palace	Balusters in the south side of southern palace	Balusters in the north side of northern palace	Nandin hall	Sanctuary	Sanctuary	East gopura		Whole	Mandapa	Sanctuary	Ancient quarry behind Hong Nang Sida	Modern quarry along the road between Champasak and Pakse	Outcrop on the foot of Phu Salao	Ancient quarry near Tomo temple	Outcrop on the west coast of the Mekong River
	0.25	0.361	0.245	0.283	0.283	0.267	0.458	0.254	0.195	0.326	0.289	0.222	0.267	0.23	0.183	0.227	0.265	0.52	0.203	0.257	0.219	0.253	0.114	0.453	0.278	0.341	0.271	0.297	0.168	0.209	0.187
	0.339	0.477	0.262	0.246	0.241	0.278	0.476	0.234	0.183	0.32	0.364	0.174	0.32	0.203	0.17	0.28	0.438	0.431	0.146	0.371	0.299	0.253	0.103	0.389	0.292	0.249	0.317	0.239	0.236	0.204	0.236
	0.343	0.298	0.453	0.279	0.186	0.252	0.425	0.327	0.123	0.246	0.328	0.204	0.275	0.287	0.289	0.253	0.394	0.555	0.243	0.214	0.273	0.27	0.103	0.445	0.232	0.408	0.297	0.283	0.175	0.216	0.163
	0.278	0.246	0.45	0.192	0.259	0.15	0.286	0.219	0.272	0.205	0.22	0.265	0.263	0.309	0.176	0.283	0.228	0.596	0.171	0.282	0.264	0.225	0.096	0.376	0.337	0.27	0.27	0.259	0.17	0.23	0.172
	0.368	0.259	0.245	0.262	0.26	0.402	0.347	0.179	0.3	0.34	0.293	0.276	0.319	0.289	0.36	0.269	0.566	0.536	0.233	0.293	0.213	0.236	0.117	0.298	0.456	0.409	0.26	0.258	0.206	0.182	0.186
	0.173	0.228	0.268	0.161	0.159	0.323	0.236	0.221	0.275	0.28	0.242	0.317	0.321	0.247	0.331	0.304	0.494	0.726			0.305	0.197	0.105	0.278	0.374	0.445	0.308	0.202	0.22	0.216	0.114
	0.22	0.715	0.257	0.223	0.29	0.194	0.349	0.185	0.209	0.263	0.38	0.275	0.431	0.411	0.203	0.246	0.262	0.358			0.26	0.256	0.19	0.284	0.446	0.302	0.363	0.209	0.175		0.194
	0.151	0.344	0.205	0.186	0.462	0.412	0.284	0.354	0.211	0.157	0.195	0.313	0.457	0.35	0.371	0.216	0.284	0.436			0.163	0.215	0.198	0.357	0.238	0.369	0.401	0.265	0.234		0.122
	0.215	0.278	0.25	0.185	0.419	0.2	0.254	0.161	0.193	0.293	0.369	0.308	0.146	0.211	0.289	0.248	0.303	0.446			0.155	0.206	0.235	0.369	0.401	0.348	0.366	0.232	0.215		0.123
	0.261	0.082	0.301	0.405	0.474	0.301	0.229	0.227	0.182	0.261	0.236	0.261	0.274	0.187	0.235	0.202	0.309	0.578			0.272	0.166	0.122	0.56	0.588	0.317	0.291	0.253	0.244		0.112
	0.274	0.289	0.374	0.192	0.294	0.175	0.333	0.226	0.26	0.237	0.179	0.266	0.399	0.305	0.237	0.476	0.215	0.439			0.218	0.209	0.103	0.45	0.152	0.373	0.346	0.202	0.188		0.168
	0.25	0.296	0.318	0.203	0.176	0.355	0.145	0.092	0.149	0.402	0.394	0.128	0.397	0.312	0.468	0.288	0.663	0.582			0.252	0.137	0.099	0.47	0.486	0.369	0.238	0.177	0.244		0.138
	0.321	0.223	0.323	0.382	0.244	0.251	0.26	0.231	0.296	0.298	0.42	0.213	0.264	0.238	0.393	0.389	0.566	0.267			0.343	0.229	0.094	0.37	0.234	0.301	0.248	0.139	0.21		0.202
	0.516	0.202	0.306	0.258	0.234	0.247	0.288	0.141	0.27	0.251	0.286	0.184	0.308	0.292	0.299	0.389	0.552	0.216			0.167	0.161	0.101	0.402	0.25	0.242	0.296	0.193	0.213		0.118
	0.24	0.236	0.312	0.213	0.259	0.194	0.157	0.207	0.197	0.219	0.387	0.277	0.245	0.346	0.168	0.262	0.515	0.477			0.205	0.282	0.088	0.419	0.276	0.286	0.293	0.164	0.18		0.13
	0.308	0.248	0.226	0.374	0.111	0.303	0.298	0.274	0.256	0.25	0.22	0.203	0.304	0.283	0.361	0.539	0.475	0.246			0.224	0.241	0.102	0.383	0,388	0.317	0.23	0.263	0.223
	0.244	0.231	0.263	0.195	0.256	0.195	0.273	0.148	0.258	0.206	0.324	0.208	0.291	0.321	0.234	0.469	0.554	0.316			0.234	0.22	0.135	0.353	0.235	0.31	0.204	0.195	0.158
	0.414	0.36	0.4	0.406	0.331	0.204	0.11	0.165	0.239	0.247	0.188	0.323	0.32	0.247	0.346	0.458	0.31	0.406			0.257	0.182	0.166	0.305	0.221	0.324	0.265	0.192	0.162
	0.283	0.208	0.237	0.293	0.18	0.236	0.151	0.336	0.203	0.182	0.296	0.211	0.4	0.226	0.263	0.529	1.15	0.605			0.326	0.154	0.107	0.268	0.281	0.205	0.192	0.295	0.137
	0.302	0.348	0.286	0.232	0.296	0.253	0.359	0.168	0.185	0.344	0.191	0.325	0.268	0.193	0.272	0.335	0.355	0.297			0.196	0.181	0.119	0.294	0.287	0.382	0.325	0.289	0.163
	0.352	0.305	0.352	0.26	0.283	0.199	0.218	0.147	0.186	0.22	0.256	0.289	0.258	0.236	0.285	0.192	0.318	0.266			0.278	0.227	0.129	0.244	0.268	0.309	0.285	0.242	0.175
	0.441	0.255	0.381	0.239	0.437	0.175	0.289	0.182	0.233	0.28	0.352	0.293	0.361	0.173	0.171	0.23	0.346	0.316			0.278	0.212	0.109	0.246	0.235	0.362	0.486	0.321	0.199
	0.531	0.104	0.255	0.345	0.161	0.194	0.135	0.292	0.144	0.317	0.233	0.25	0.386	0.157	0.445	0.234	0.332	0.701			0.342	0.177	0.122	0.236	0.275	0.287	0.339	0.278	0.201
	0.396	0.15	0.324	0.243	0.189	0.226	0.119	0.234	0.223	0.268	0.262	0.151	0.275	0.205	0.33	0.244	0.269	0.492			0.134	0.261	0.114	0.239	0.253	0.389	0.197	0.268	0.147
	0.282	0.333	0.266	0.222	0.273	0.192	0.294	0.213	0.198	0.271	0.307	0.338	0.351	0.261	0.224	0.249	0.783	0.38			0.155	0.131	0.122	0.25	0.26	0.212	0.249	0.181	0.265
	0.307	0.132	0.215	0.297	0.453	0.291	0.282	0.333	0.32	0.246	0.26	0.35	0.262	0.267	0.191	0.23	0.5	0.197			0.163	0.204	0.13	0.258
	0.166	0.178	0.324	0.245	0.42	0.309	0.182	0.237	0.141	0.222	0.448	0.192	0.284	0.305	0.29	0.259	0.582	0.219			0.214	0.185	0.27	0.261
	0.216	0.306	0.222	0.183	0.229	0.355	0.125	0.242	0.215	0.202	0.432	0.231	0.186	0.262	0.387	0.262	0.618	0.217			0.279	0.289	0.108	0.231
	0.163	0.169	0.407	0.23	0.352	0.183	0.167	0.251	0.175	0.23	0.198	0.342	0.329	0.326	0.204	0.329	1.37	0.365			0.253	0.211	0.146	0.248
	0.27	0.214	0.231	0.265	0.283	0.311	0.212	0.221	0.202	0.171	0.349	0.27	0.33	0.315	0.434	0.24	0.355	0.292			0.341	0.145	0.111	0.216
	0.317	0.324	0.309	0.239	0.218	0.355		0.233	0.193	0.189	0.334	0.224	0.231	0.288	0.402	0.278	0.331	0.264			0.286	0.119	0.134	0.346
	0.513	0.301	0.365	0.359	0.282	0.269		0.38	0.198	0.156	0.451	0.256	0.229	0.335	0.38	0.224	0.303	0.29			0.259	0.179	0.129	0.43
	0.255	0.178	0.367	0.21	0.258	0.157		0.325	0.157	0.158	0.355	0.214	0.23	0.334	0.407	0.224	0.474	0.255			0.188	0.28	0.132	0.44
	0.324	0.168	0.295	0.203	0.281	0.365		0.185	0.215	0.296	0.198	0.32	0.344	0.344	0.318	0.284	0.678	0.386			0.244	0.155	0.127	0.266
	0.437	0.197	0.352	0.216	0.437	0.235		0.277	0.274	0.265	0.176	0.272	0.238	0.212	0.519	0.218	0.529	0.297			0.329	0.199	0.125	0.409
	0.171	0.673	0.172	0.255	0.342	0.402		0.24	0.27	0.198	0.23	0.297	0.279	0.318	0.271	0.282	0.259	0.286			0.4	0.162	0.117	0.387
	0.266	0.33	0.24	0.286	0.273	0.239		0.483	0.225	0.196	0.257	0.262	0.292	0.292	0.229	0.227	0.228	0.291			0.218	0.285	0.109	0.255
	0.378	0.224	0.312	0.344	0.266	0.278		0.188	0.183	0.23	0.44	0.257	0.293	0.299	0.364	0.195	0.229	0.208			0.264	0.25	0.123	0.427
	0.421	0.255	0.362	0.267	0.514	0.141		0.171	0.27	0.179	0.229	0.111	0.466	0.294	0.155	0.256	0.261	0.219			0.227	0.114	0.116	0.385
	0.204	0.357	0.355	0.214	0.378	0.16		0.167	0.18	0.197	0.317	0.156	0.335	0.311	0.221	0.223	0.236	0.233			0.151	0.171	0.145	0.338
	0.473	0.292	0.329	0.179	0.199	0.35		0.3	0.179	0.171	0.093	0.247	0.261	0.291	0.29	0.232	0.318	0.417			0.206	0.18	0.118	0.426
	0.247	0.329	0.316	0.374	0.295	0.157		0.257	0.146	0.186	0.329	0.187	0.184	0.289	0.389	0.185	0.559	0.19			0.314	0.141	0.181	0.372
	0.238	0.279	0.229	0.246	0.496	0.177		0.281	0.202	0.277	0.211	0.216	0.354	0.267	0.377	0.261	0.27	0.508			0.189	0.212	0.136	0.409
	0.116	0.234	0.21	0.214	0.17	0.186		0.203	0.262	0.19	0.277	0.401	0.305	0.263	0.451	0.257	0.296	0.213			0.148	0.212	0.191	0.364
	0.133	0.209	0.22	0.316	0.371	0.211		0.355	0.208	0.204	0.249	0.137	0.342	0.313	0.351	0.238	0.202	0.227			0.176	0.168	0.129	0.27
	0.185	0.208	0.227	0.243	0.459	0.379		0.172	0.228	0.247	0.324	0.191	0.29	0.302		0.266	0.202	0.196			0.239	0.24	0.156	0.379
	0.207	0.172	0.211	0.23	0.291	0.239		0.21	0.24	0.177	0.313	0.389	0.205	0.195		0.235	0.32	0.19			0.226	0.194	0.258	0.334
	0.402	0.164	0.221	0.279	0.224	0.229		0.309	0.233	0.179	0.104	0.266	0.182	0.255		0.278	0.242	0.22			0.356	0.187	0.216	0.416
	0.199	0.319	0.306	0.341	0.224	0.321		0.267	0.229	0.353	0.213	0.272	0.369	0.318		0.232	0.19	0.255			0.207	0.132	0.31	0.265
	0.272	0.315	0.208	0.271	0.47	0.198		0.252	0.202	0.255	0.327	0.134	0.231	0.356		0.242	0.27	0.251			0.231	0.235	0.151	0.405
average	0.29264	0.27206	0.29128	0.2597	0.29884	0.2535	0.258033	0.23912	0.21574	0.24114	0.2865	0.24936	0.29902	0.2774	0.305178	0.27936	0.41536	0.35748	0.1992	0.2834	0.2428	0.2026	0.13922	0.3455	0.306458	0.32504	0.29348	0.23584	0.19632	0.2095	0.15767
