# Supplementary material for: Non-destructive investigation of sandstone blocks used in the Wat Phu temple in Laos and the Banteay Chhmar temple in Cambodia
Source: Heliyon. 2023 May 17;9(5):e16357. doi: 10.1016/j.heliyon.2023.e16357 (PMC10209036; doi:10.1016/j.heliyon.2023.e16357)
Supplement: Multimedia component 2 [file mmc2.xlsx]

## Sheet: Sandstone
	Supplementary Material 2. Chemical compositions of feldspathic arenite (sandstone) in the Wat Phu, Hong Nang Sida, Tao Tao, and Tomo temples, quaries, and outcrops.
	Building		K	Ca	Ti	Cr	Mn	Fe	Cu	Zn	Rb	Sr	Y	Zr	Pb		Building		K	Ca	Ti	Cr	Mn	Fe	Cu	Zn	Rb	Sr	Y	Zr	Pb		Building		K	Ca	Ti	Cr	Mn	Fe	Cu	Zn	Rb	Sr	Y	Zr	Pb
	1st terrace, Wat Phu		5278	9802	1909	27	373	18440	14	94	29.5	78.5	11.2	150	23		North part of Northern Palace		14657	9102	2195	29	480	23326	19	46	61.1	175	18.7	199	17		Wat Phu 中央祠堂裏山露頭		3738	8850	1164	-	188	12371	19	35	26.4	94.3	8.5	78.8	9
			2847	7061	1818	13	350	13660	18	120	36.7	85.4	18.8	97.3	61				16864	20415	3633	66	630	24709	24	48	60.8	150	28.1	168	16				2788	7426	1481	11	232	11347	11	27	20.6	86.3	11.3	78.4	6.5
			5293	12824	2180	7	775	22449	13	56	27.3	92.3	16.2	95.6	26				17392	15549	2442	59	567	23690	14	51	60.4	160	25.2	170	15				2703	8168	1379	-	198	11554	17	26	19.8	120	10.8	80.8	5
			3996	6847	1792	-	409	24221	18	27	27.6	103.7	20.6	101.6	42				15597	8974	2532	30	1098	24325	14	55	65.4	181	17.1	201	23				274	6738	1377	-	852	13416	20	37	15.8	71.9	7.9	71.2	40
			6942	7819	3134	49	1622	25749	24	56	44	110	18.3	164	31				13215	9055	2360	44	650	20934	9	46	60.8	174	17.6	221	17				6006	7311	1721	15	328	11236	17	18	25.9	78.2	10.5	96.7	10
			3631	7745	2081	18	424	20452	17	45	23.8	85.4	11.8	87.8	23				15380	8329	1546	27	389	19323	4	38	55	169	16.3	132	9			av.	3101.8	7698.6	1424.4	13	359.6	11984.8	16.8	28.6	21.7	90.14	9.8	81.18	14.1
			2912	7172	2066	25	548	14004	13	25	25.6	71.5	12.1	86.3	21				13505	10976	1433	23	462	16959	23	38	53.9	188	15.4	144	11			s.d.(1σ)	1848.95	733.942	180.716	2	251.117	818.604	3.1241	6.82935	3.98397	16.7268	1.34462	8.41437	13.0706
			2124	7386	2204	20	463	17204	19	37	19.4	64.6	12.9	79.1	27				14846	8153	3762	23	761	22311	20	36	59.8	186	15.5	174	13		石切り場 山		2458	19522	3289	58	373	60461	19	61	22.8	104	11	68	25
			3392	7630	1893	-	422	26132	14	69	33.3	112	13.2	99.4	26				2014	7133	2048	53	1525	12440	25	23	20.9	64.9	12.6	83.9	5				2790	12301	1748	8	208	12360	14	39	35	122	12.9	90.4	8
			1548	7065	1470	11	387	14066	19	30	23.7	78	10.5	83.3	17				8912	8616	2521	31	2010	23153	24	50	50.4	171	13.6	139	19				5532	8330	3392	39	400	17093	21	50	34.2	60.7	18.4	320	18
			3291	7700	1972	13	941	25118	25	78	27.7	77.1	17.4	96.7	57			av.	13238.2	10630.2	2447.2	38.5	857.2	21117	17.6	43.1	54.85	161.89	18.01	163.19	14.5				3060	9889	2803	442	474	108499	16	74	20.3	56	8.6	65.2	28
		av.*	3750.36	8095.55	2047.18	20.3333	610.364	20135.9	17.6364	57.9091	28.9636	87.1364	14.8182	103.736	32.1818			s.d.(1σ)	4357.98	3941.26	722.414	14.995	503.844	3689.12	6.77052	8.93812	12.0408	34.1061	4.68753	38.0177	4.92443				4213	9369	867	16	1041	35836	19	21	18.8	63.5	8.9	67.3	14
		s.d.**(1σ)	1487.17	1675.77	395.911	11.8603	365.59	4693.06	3.91437	28.7827	6.52551	14.9519	3.36447	26.1727	14.0507		South part of Northern Palace		16907	9150	2350	40	356	23158	24	45	67.2	176	15	241	15				5507	7552	1966	-	343	39811	18	56	31	83.4	10.9	147	14
	Causeway, Wat Phu		1135	6725	2012	-	216	11516	19	21	32.6	102.1	9	142	17				14954	8900	2688	63	383	22685	15	46	58.8	178	18.7	280	20				3621	8234	1604	-	272	17027	11	31	23.1	71.4	10.8	79.6	8
			6975	6922	4993	38	392	26886	22	60	38.7	91.2	10.9	233	20				15357	13089	1841	31	377	18806	16	44	57.5	206	15.4	145	12				6822	8612	3221	41	574	65208	16	61	24.7	77.4	11.8	152	20
			2594	7001	1624	11	2236	16145	27	28	33.3	105.4	14.5	140	18				16679	9951	2045	35	352	21061	20	39	65	188	18.5	245	13			av.	4250.38	10476.1	2361.25	100.667	460.625	44536.9	16.75	49.125	26.2375	79.8	11.6625	123.688	16.875
			1810	7471	1420	-	772	13311	14	23	31.1	80.1	7.7	88.1	17				14335	10460	2620	45	397	21098	15	44	55.7	174	20.1	319	15			s.d.(1σ)	1457.51	3680.81	880.056	153.54	243.53	30445.4	2.98957	16.473	5.88917	21.3679	2.86615	81.1148	6.84539
			-	6788	1121	-	324	11953	13	13	25.3	60.6	10.4	62.3	11				14079	9343	1808	29	422	18205	13	34	53.1	173	15.3	121	8		石切り場 道路		7014	7827	1507	15	345	13283	17	28	32.6	129	10.1	74.2	6
			4834	7067	3266	47	618	17698	10	31	23.3	69.7	13	113	11				17163	8604	1470	16	351	17702	19	35	56.4	195	14.1	124	10				9120	8012	1442	22	314	13883	14	28	37.2	139	11.4	85.5	10
			7021	9249	2404	31	562	21588	12	34	38.9	158	10	165	20				14220	15742	1566	32	435	21189	11	34	56.7	208	17.7	156	11				6782	9131	1483	7	264	11709	14	26	35.3	147	15.7	130	5.5
			545	6684	1004	-	232	10156	14	14	22.5	73.6	40.7	71.3	10.4				15530	10095	1936	31	485	20641	25	36	61.4	203	36.2	155	12				-	-	978	-	225	11357	10	33	33.2	147	13.5	103.9	8
			4684	7109	2053	50	441	15087	24	35	34.8	72.6	10.5	109.4	13				15531	8883	2405	32	858	20734	71	38	59.1	190	16.9	174	10				15051	8070	1566	15	312	19464	14	31	49	138	14.6	95.2	12
			2939	6981	1621	9	401	14369	9	22	30.9	82.7	13.3	110.8	15			av.	15475.5	10421.7	2072.9	35.4	441.6	20527.9	22.9	39.5	59.09	189.1	18.79	196	12.6				5634	8848	1434	10	326	12066	11	26	33.7	161	11.7	73.1	6.4
		av.	3615.22	7199.7	2151.8	31	619.4	15870.9	16.4	28.1	31.14	89.6	14	123.49	15.24			s.d.(1σ)	1070.73	2156.8	403.565	11.6379	144.52	1703.48	16.5979	4.56618	4.11058	12.8643	6.08037	66.171	3.2311				12643	9153	1986	24	334	18112	16	39	52.2	168	17.5	212	15
		s.d.(1σ)	2257.13	715.841	1135.02	16.0728	563.142	4835.59	5.88558	12.841	5.54837	26.4705	9.1112	47.4561	3.51545		North part of Northern Palace		19229	9370	1729	50	373	18776	23	38	59.5	188	19.5	190	10				9304	8009	1249	-	269	13576	11	28	37.9	154	11.3	77	5.8
	Southern palace, Wat Phu		1949	7259	1688	-	225	12369	18	25	28.9	82.7	14.3	88.2	14				15648	9506	1606	36	360	16835	19	31	55.6	198	15.7	155	12				24464	9099	1898	30	437	22028	14	57	68.9	171	17.5	159	15
			546	6832	1605	9	202	11600	44	22	23.9	74.1	17	76.8	18				18212	8894	1748	25	331	17756	19	33	58.7	195	16.3	145	13				11949	8650	1549	-	351	16330	22	29	46.5	157	12.8	113	8
			3711	7342	2262	35	1503	15000	14	42	39.9	113.5	10.8	137	15				12674	11260	1254	11	295	15007	18	27	61.6	186	14.4	148	13			av.	11329	8533.22	1509.2	17.5714	317.7	15180.8	14.3	32.5	42.65	151.1	13.61	112.29	9.17
			190	7005	1105	-	333	10356	67	25	19.3	77.7	31.8	68.8	3.8				16970	8293	1751	31	445	20206	23	34	58	194	17.5	160	11			s.d.(1σ)	5469.11	520.053	272.773	7.53766	55.0601	3455.15	3.31813	8.95824	11.0096	12.8953	2.49938	42.1311	3.49229
			3720	9223	1217	15	584	12485	15	43	38.4	192	33.7	74.6	5.3				16382	10582	1709	30	404	19129	20	37	55.8	187	16	180	11		道路露頭		16183	9757	2351	38	488	25285	26	252	59.2	179	20	190	24
			1548	7319	1777	18	1144	11348	16	21	28.7	94.1	14.6	93.5	7.8				13264	8542	1452	26	344	16179	11	26	50.8	172	18.6	122	11				27058	9286	2362	37	510	32660	27	66	77.7	153	15.9	126	19
			1187	7780	1151	-	194	9769	18	17	19.7	71.7	16.4	104.2	4.4				12803	8982	1555	26	440	18591	13	31	51.5	183	18.9	142	5				7103	8815	1839	19	363	16485	30	61	40	215	14.1	145	20
			1982	7351	1409	15	409	12344	20	26	32.4	102.6	25	118	8				15832	9075	1610	28	361	18604	17	35	56.2	185	15.1	141	10				12367	8888	1700	18	352	18826	14	39	48.9	182	13	109.2	14
			945	6982	1635	-	193	11727	25	18	22.4	119.1	26.3	84.9	12				16090	8423	1516	21	369	18510	18	38	59.3	189	16.8	169	11				4170	22848	2150	23	916	14728	31	26	41.1	267	17.2	206	8
			1853	7117	2131	15	272	13488	20	27	30.3	89	12.9	170	5.4			av.	15710.4	9292.7	1593	28.4	372.2	17959.3	18.1	33	56.7	187.7	16.88	155.2	10.7				15142	8746	1866	46	439	23346	19	51	54.9	180	17.8	110	12
		av.	1763.1	7421	1598	17.8333	505.9	12048.6	25.7	26.6	28.39	101.65	20.28	101.6	9.37			s.d.(1σ)	2109.42	905.884	149.524	9.56243	44.3234	1462.59	3.61801	4.04969	3.29272	6.92892	1.61604	19.1666	2.14709				12548	9001	1849	9	400	17960	25	41	53.3	193	16.2	112.8	14
		s.d.(1σ)	1127.73	650.307	372.865	8.13258	432.195	1414.92	16.0315	8.54634	6.83337	33.7856	7.80702	30.2512	4.76362		East side of south part of Southern Palace		16489	9224	1851	38	487	21765	20	61	55.8	205	16.5	171	13				13821	9317	1891	36	531	19888	21	40	59.2	189	18.2	136	12
	Northern palace, Wat Phu		-	6715	1169	-	307	9091	11	25	19.5	91.5	10.8	76	7.3				7073	8236	2244	30	695	19030	21	35	44.9	120	17.5	157	12				14295	9240	2890	39	516	27276	18	66	50.1	203	17.2	114	13
			2148	7206	1667	6	1040	15402	18	32	25.9	85.2	13.3	73.5	12				18675	9411	3183	80	1150	26395	23	55	70.8	181	27.2	319	25				7879	8229	1609	6	418	16831	19	54	40.9	207	15.5	98.3	16
			9578	7129	3206	31	621	22606	34	49	30.3	68.4	10.8	159	13				5276	9143	2289	28	1278	17373	28	37	32.9	133	19.2	180	12			av.	13056.6	10412.7	2050.7	27.1	493.3	21328.5	23	69.6	52.53	196.8	16.51	134.73	15.2
			179	7681	2257	20	797	13543	29	61	24.1	59.4	12.6	128	7				14705	9646	2124	37	402	23611	19	39	55.8	195	17.6	184	11			s.d.(1σ)	5951.8	4163.27	369.402	13.164	153.358	5389.23	5.32917	62.0406	10.8199	28.6594	1.93052	34.3783	4.42267
			1657	7812	2317	42	909	17089	27	40	33.4	92.3	16	274	27			av.	12443.6	9132	2338.2	42.6	802.4	21634.8	22.2	45.4	52.04	166.8	19.6	202.2	14.6		メコン川 東岸 東側		4959	10921	2834	50	1386	56526	23	87	39.1	163	16.7	268	8
			1243	7132	1873	-	508	13442	25	34	31.7	87.9	18.7	140	14			s.d.(1σ)	5301.46	480.299	449.049	19.0955	351.668	3210.29	3.18748	10.5376	12.6296	34.0259	3.89718	59.1317	5.23832				4702	10995	2457	15	2538	46510	10	109	49.5	114	20.3	158	6
			3071	7508	3583	45	691	20759	23	43	41.5	99.4	18.4	267	30		West side of south part of Southern Palace		13596	9942	1793	42	500	20936	14	36	53.6	193	20.9	117	11				5353	8518	2860	36	1151	54695	12	135	51.2	109	15	118	17
			4088	7503	3497	31	764	20597	25	50	40.1	107.5	21.4	274	25				13459	10761	1430	13	468	18858	16	39	54.1	194	15.9	135	13				5545	9594	3412	34	1339	71413	13	105	32.4	80.9	15.3	170	8
			3286	8335	3974	37	830	21463	29	42	41.5	106.3	12.9	180	16				15900	8539	1612	20	443	19387	10	41	53.5	173	15.7	131	7			av.	5139.75	10007	2890.75	33.75	1603.5	57286	14.5	109	43.05	116.725	16.825	178.5	9.75
			4693	6860	2102	14	373	22097	33	54	39.8	77.5	16.4	109.7	30			av.	14318.3	9747.33	1611.67	25	470.333	19727	13.3333	38.6667	53.7333	186.667	17.5	127.667	10.3333			s.d.(1σ)	329.393	1024.6	340.59	12.4574	546.652	8985.89	5.02494	17.1464	7.69821	29.5462	2.10639	55.143	4.26468
		av.	3327	7388.1	2564.5	28.25	684	17608.9	25.4	43	32.78	87.54	15.13	168.12	18.13			s.d.(1σ)	1119.8	917.512	148.194	12.3558	23.3286	881.749	2.49444	2.0548	0.262467	9.67241	2.40555	7.71722	2.49444		河岸		5788	8747	3340	83	8184	40529	34	64	24	76.2	21.7	164	18
		s.d.(1σ)	2582.4	456.893	889.153	12.8817	221.741	4363.6	6.54523	10.3247	7.4945	14.812	3.42551	74.6157	8.56925		Nandin		3087	6731	1342	-	828	13349	24	26	28.3	80.6	16.4	106	6.3				987	7200	1927	20	781	13765	20	32	19.7	79.4	16.8	111.7	5.8
	Nandin, Wat Phu		1658	7001	1272	-	273	11346	13	15	21.3	79.3	17.5	74.7	7.5				1623	6733	1376	20	319	11961	16	21	20.5	77.5	12.3	109.9	7.4				1302	7958	1636	16	339	11379	28	22	21.1	64.2	16.6	99.3	9
			-	7027	1002	-	823	9702	12	14	20.4	81.6	17.7	88.4	7				4656	6860	1483	-	555	14430	16	34	30.9	88.2	21.6	101.8	14				2648	7720	2081	32	1938	13337	16	26	16.7	70.7	17.3	106.1	3.3
			1236	6834	1539	-	831	10632	14	22	24.4	83.2	20.7	90	8				2861	7238	1433	10	319	12598	16	32	26.2	79.4	9.4	85.5	6.9				1296	7067	1239	21	1111	11457	18	29	17.2	58.3	11.1	68	5
			4958	7010	2964	27	5732	15087	13	41	36	98.3	14.8	110.8	11				4105	6759	2113	7	313	15616	23	31	32.6	91.5	15.9	160	9.6			av.	2404.2	7738.4	2044.6	34.4	2470.6	18093.4	23.2	34.6	19.74	69.76	16.7	109.82	8.22
			-	6800	1158	7	465	9824	18	39	18.7	79.8	13.9	77.5	3.7			av.	3266.4	6864.2	1549.4	12.3333	466.8	13590.8	19	28.8	27.7	83.44	15.12	112.64	8.84			s.d.(1σ)	1786.67	601.081	708.401	24.8725	2904.26	11259.1	6.76461	15.0678	2.67178	7.71404	3.36868	31.024	5.22854
			791	6864	1083	9	1178	11207	27	32	23.6	82.5	18.2	78.2	9			s.d.(1σ)	1051.81	192.752	285.897	5.55778	202.775	1304.31	3.68782	4.70744	4.21189	5.42756	4.12087	25.0944	2.81041
			1958	6844	1430	12	2526	12738	43	28	24.9	80.2	11.2	91.1	10		Sanctuary		3833	7648	2146	10	357	14953	31	59	24.6	90.6	14	143	13
			381	6636	1245	-	397	11831	20	24	22.6	90.2	9.3	97	8				5600	11560	2507	-	513	24202	41	86	37	107	13.6	289	26
			-	6765	1156	-	416	10266	13	22	18.8	71.2	13	97.3	9				4264	7404	2285	25	959	15132	90	99	28.1	84.7	15	132.8	11
			737	6789	1471	-	457	11973	12	18	22.3	71.2	12.1	82	6.3				5983	7238	2224	28	935	18971	20	50	27.7	87.3	14.9	233	14
		av.	1674.14	6857	1432	13.75	1309.8	11460.6	18.5	25.5	23.3	81.75	14.84	88.7	7.95				4875	11631	1990	16	253	15282	28	56	27.4	90.9	14	152	12
		s.d.(1σ)	1433.62	117.886	536.518	7.85414	1602.08	1521.33	9.33006	8.92468	4.69532	7.63417	3.41473	10.5612	1.9392			av.	4911	9096.2	2230.4	19.75	603.4	17708	42	70	28.96	92.1	14.3	189.96	15.2
	2nd terrace, Wat Phu		957	7036	1179	-	325	10083	15	14	20.8	81.1	7.6	66.1	9			s.d.(1σ)	800.736	2044.96	169.968	7.15454	292.6	3574.31	24.9239	19.0473	4.20504	7.79102	0.551362	60.9505	5.49181
			662	6861	1252	10	286	9575	14	21	24.2	74.3	13.7	87.2	8.3
			-	6949	1132	6	344	10429	16	18	23.6	78.5	11.7	95.8	14
			2600	7126	2264	19	294	13825	18	37	29.1	88.7	13.3	119.4	11
			1478	6890	1382	-	1166	11450	20	22	26.3	87.5	9.6	75.3	8
			-	6914	846	-	394	8202	9	9	18	59.1	9.3	50.6	2.3
			2516	7464	1655	-	614	10637	13	20	17.4	58.8	8.6	63.2	10
			2970	7332	1953	28	975	12000	25	38	24.4	81.9	20.3	92.7	4.7
			4106	7476	2025	15	446	13418	21	31	28.8	89.1	10.8	97.8	16
			3510	7442	1447	16	379	21183	22	37	20.2	99	8.4	79.5	23
		av.	2349.88	7149	1513.5	15.6667	522.3	12080.2	17.3	24.7	23.28	79.8	11.33	82.76	10.63
		s.d.(1σ)	1143.12	241.669	427.919	6.94422	291.409	3438.21	4.5618	9.83921	3.92117	12.2522	3.56989	19.0209	5.59733
	4th terrace, Wat Phu		4352	8310	2505	34	333	12138	21	35	22.2	92.1	11	101.4	22
			1643	9738	1553	8	176	11108	16	14	22.5	128	11.5	98.4	7
			2947	7066	2327	11	436	13396	22	29	27.4	106.3	10.6	126	22
			2139	8070	1629	-	187	9957	15	20	18.2	77	10.7	79.9	11
			347	7069	1259	-	225	9420	18	21	16.3	74.8	11.5	76.7	17
			2290	7332	1717	17	378	11195	14	36	24.2	84.3	16.3	87.3	9
			4974	7623	2263	24	3197	17044	21	67	26.6	107.6	22.3	211	9
			2972	7841	2009	23	1261	15192	19	31	23.6	93.8	13.7	86.4	16
			6656	8349	3254	40	402	24230	17	41	28.6	77	23.6	112	13
			10004	14374	4886	63	1375	18513	32	53	38.9	120	26.3	113.7	18
		av.	3832.4	8577.2	2340.2	27.5	797	14219.3	19.5	34.7	24.85	96.09	15.75	109.28	14.4
		s.d.(1σ)	2671.08	2071.05	1007.07	16.7854	898.416	4388.76	4.88365	15.1595	5.94041	17.8015	5.75365	37.1015	5.14198
	Sanctuary, Wat Phu		2843	13559	1147	-	205	13214	15	22	25.7	94.7	11.3	79.9	21
			3854	7377	2287	10	239	12112	23	20	29.7	110.3	13.9	148	21
			2585	7284	1191	-	395	11358	23	22	24.4	74.6	12	80.9	24
			1305	7178	1158	-	180	9946	23	17	22.6	75.7	12	82	10.7
			3026	9523	2711	22	313	15615	23	41	31.3	139	19	242	23
			2868	7335	1536	10	235	12292	15	35	22.1	79.1	32.4	85.5	7
			1459	7297	1282	8	216	11703	14	21	23.7	88.7	10.2	85.2	35
			4312	9106	2047	31	580	13170	25	31	24.3	128	12.8	189	58
			1880	21615	1540	14	457	13021	21	24	24.5	95.3	12	97.2	36
			2137	7852	1345	9	209	13055	20	33	27	99.7	11.8	97.7	17
		av.	2626.9	9812.6	1624.4	14.8571	302.9	12548.6	20.2	26.6	25.53	98.51	14.74	118.74	25.27
		s.d.(1σ)	923.064	4353.08	513.989	7.93597	126.042	1409.75	3.84187	7.4458	2.83586	20.5896	6.30955	53.3032	13.9239
	Outcrop behind Wat Phu		3738	8850	1164	-	188	12371	19	35	26.4	94.3	8.5	78.8	9
			2788	7426	1481	11	232	11347	11	27	20.6	86.3	11.3	78.4	6.5
			2703	8168	1379	-	198	11554	17	26	19.8	120	10.8	80.8	5
			274	6738	1377	-	852	13416	20	37	15.8	71.9	7.9	71.2	40
			6006	7311	1721	15	328	11236	17	18	25.9	78.2	10.5	96.7	10
		av.	3101.8	7698.6	1424.4	13	359.6	11984.8	16.8	28.6	21.7	90.14	9.8	81.18	14.1
		s.d.(1σ)	1848.95	733.942	180.716	2	251.117	818.604	3.1241	6.82935	3.98397	16.7268	1.34462	8.41437	13.0706
	Sanctuary, Tao Tao		5864	9525	1812	8	393	12050	11	26	28	80.5	13.2	90.5	17
			9018	14335	2087	31	281	16240	23	45	36	159	16.3	236	13
			13077	15227	1726	11	272	15727	12	41	59.3	288	14.2	118	22
			15210	9111	1817	80	458	18992	9	41	56.9	183	23	124	29
			13624	12773	1498	36	258	15229	9	26	61.9	212	20.6	110	30
			4494	7564	1493	-	474	10551	19	29	35.2	92.6	17.4	111.3	6.1
			10092	8922	1466	-	184	10398	13	31	26.8	76.9	12.1	78.5	11
			15999	9527	1275	6	268	14571	12	40	65.3	211	13.3	87.3	18
			6169	7993	1501	12	283	13017	12	26	31.1	69.7	13.5	77.3	37
			3230	6870	1400	-	247	11668	17	25	34.1	84.7	18.1	106.2	21
		av.	9677.7	10184.7	1607.5	26.2857	311.8	13844.3	13.7	33	43.46	145.74	16.17	113.91	20.41
		s.d.(1σ)	4399.99	2749.96	232.325	24.4524	91.0953	2638.02	4.31393	7.42967	14.5924	71.9572	3.40824	43.5389	8.99738
	East gopura, Tao Tao		6452	12035	1839	13	288	14721	19	31	32.8	95.6	17	107.9	15
			2957	11353	1291	10	191	11866	10	27	25.6	85.5	14.2	85.1	15
			3888	14429	1307	14	284	13525	15	29	25.6	84.1	15.9	90.6	14
			6678	9289	1676	29	251	11623	14	27	22.6	73.7	16.4	79.6	9
			3160	15572	1183	11	191	12870	13	34	25.7	98.4	14.6	76.4	9
			4120	8349	1984	23	198	12222	17	18	20.3	88.4	12.6	86.5	8
			3789	12383	1154	-	195	10883	15	23	24	88.5	12.4	74.3	8
			4557	7622	1400	-	257	16643	13	31	31.5	82.7	15.1	88.4	14
			1771	7674	1319	-	336	13561	14	20	25.3	96.1	12.2	88.3	12
			696	7268	1097	-	236	11261	12	23	22.9	91.2	14.5	96.3	12
		av.	3806.8	10597.4	1425	16.6667	242.7	12917.5	14.2	26.3	25.63	88.42	14.49	87.34	11.6
		s.d.(1σ)	1757.01	2837.34	288.133	6.94422	47.3287	1675.28	2.4	4.92037	3.65624	7.03176	1.59966	9.33287	2.72764
	Mandapa, Hong Nang Sida		7565	8339	3250	62	335	22223	13	82	38.7	95.6	17.1	166	18
			3295	10391	1850	12	270	21785	11	61	32.1	80.6	15.5	167	13
			15567	11369	2066	12	380	18317	18	46	62	166	17.7	191	19
			4158	7118	2446	22	259	21301	8	57	32.4	85.7	18	197	13
			2015	7359	1849	17	276	15925	19	45	25.1	85.6	18.3	150	22
			4193	6874	1876	32	257	19914	18	47	28.3	87.9	17.8	151	4
			3073	7141	2089	16	299	20551	17	55	36.2	83.1	16.8	166	26
			15146	9297	1757	17	326	17295	20	51	60.2	169	17.1	235	19
			14834	11462	2574	46	403	20139	16	64	65.7	165	20.1	278	31
			15799	12330	2688	46	469	22241	18	85	55.7	182	22.6	273	31
		av.	8564.5	9168	2244.5	28.2	327.4	19969.1	15.8	59.3	43.64	120.05	18.1	197.4	19.6
		s.d.(1σ)	5695.1	1978.66	458.087	16.594	67.06	2047.4	3.68239	13.5133	14.7028	41.5759	1.87083	45.7847	8.0025
	Sanctuatry, Hong Nang Sida		15160	10570	2349	43	590	24768	12	67	69.4	159	18.4	219	29
			2766	6909	2471	15	331	15594	33	42	74.3	85.1	14.7	141	55
			13300	9803	3183	56	303	17884	13	59	138	154	15.8	187	24
			6878	7128	3688	46	300	23761	14	68	81.5	96.6	11.8	188	32
			13958	9640	2469	33	573	25397	12	58	59.8	158	18.4	219	15
			14771	10072	2027	23	386	19381	10	85	73.4	166	17.9	191	27
			5364	6922	2917	36	407	21610	7	58	47.4	95.1	15.6	137	31
			11140	9354	2274	16	431	21253	14	52	52.7	141	15.8	237	13
			14984	9692	2398	40	579	19039	10	63	85.1	167	20.7	246	464
			13325	10173	2435	55	558	25632	6	62	57.9	149	18.1	271	13
		av.	11164.6	9026.3	2621.1	36.3	445.8	21431.9	13.1	61.4	73.95	137.08	16.72	203.6	70.3
		s.d.(1σ)	4279.56	1372.46	471.074	13.9431	112.886	3264.69	7.11969	10.6226	24.3293	30.3254	2.36677	41.1854	131.755
	Tomo (N 14° 48'37.32", E 105° 55'2.21")		6358	7700	2304	17	579	20203	207	69	30.9	78.6	18.2	155	4
			5852	8785	2836	12	524	14017	13	31	28.3	87.6	11.3	99.1	6.8
			8114	9701	3558	21	679	18068	21	39	29.7	109.2	13.5	113.8	12
			7524	7214	1746	20	226	11960	13	18	30.8	62.6	12.5	96.8	4.1
			6765	7020	1673	19	213	11820	9	22	27.6	55.1	13.6	98.3	3.5
			9961	7823	2099	17	265	12210	9	28	36.7	57.5	12.1	93.2	5
			3241	7543	1679	-	185	9750	15	20	27	75.5	16.4	90.3	8
			2642	7191	1395	-	175	9550	12	16	27	73.8	12.8	86.1	8
			2929	7146	1188	-	165	9402	5	18	27.4	63.2	11.9	86.6	6.5
			4238	7885	1562	-	301	10807	7	27	30.6	57.8	14.7	116.5	-
		av.	5762.4	7800.8	2004	17.6667	331.2	12778.7	31.1	28.8	29.6	72.09	13.7	103.57	6.43333
		s.d.(1σ)	2325.42	801.138	687.024	2.92499	179.797	3484.69	58.7885	14.9987	2.80357	15.9671	2.05913	19.7162	2.5399
	Outcrop behind the sanctuary of Wat Phu (N 14°50' 56.09", E 105° 48'50.50" )		3738	8850	1164	0	188	12371	19	35	26.4	94.3	8.5	78.8	9
			2788	7426	1481	11	232	11347	11	27	20.6	86.3	11.3	78.4	6.5
			2703	8168	1379	0	198	11554	17	26	19.8	120	10.8	80.8	5
			274	6738	1377	0	852	13416	20	37	15.8	71.9	7.9	71.2	40
			6006	7311	1721	15	328	11236	17	18	25.9	78.2	10.5	96.7	10
		av.	3101.8	7698.6	1424.4	13	359.6	11984.8	16.8	28.6	21.7	90.14	9.8	81.18	14.1
		s.d.(1σ)	1848.95	733.942	180.716	2	251.117	818.604	3.1241	6.82935	3.98397	16.7268	1.34462	8.41437	13.0706
	Ancient quarry behind Hong Nang Sida (N 14˚ 50' 18.5", E 105˚ 48' 28.9")		2458	19522	3289	58	373	60461	19	61	22.8	104	11	68	25
			2790	12301	1748	8	208	12360	14	39	35	122	12.9	90.4	8
			5532	8330	3392	39	400	17093	21	50	34.2	60.7	18.4	320	18
			3060	9889	2803	442	474	108499	16	74	20.3	56	8.6	65.2	28
			4213	9369	867	16	1041	35836	19	21	18.8	63.5	8.9	67.3	14
			5507	7552	1966	0	343	39811	18	56	31	83.4	10.9	147	14
			3621	8234	1604	0	272	17027	11	31	23.1	71.4	10.8	79.6	8
			6822	8612	3221	41	574	65208	16	61	24.7	77.4	11.8	152	20
		av.	4250.38	10476.1	2361.25	100.667	460.625	44536.9	16.75	49.125	26.2375	79.8	11.6625	123.688	16.875
		s.d.(1σ)	1457.51	3680.81	880.056	153.54	243.53	30445.4	2.98957	16.473	5.88917	21.3679	2.86615	81.1148	6.84539
	Modern quaary along the road connecting Champasak to Pakse (N 15˚ 01' 51.9", E 105˚ 51' 28.6")		7014	7827	1507	15	345	13283	17	28	32.6	129	10.1	74.2	6
			9120	8012	1442	22	314	13883	14	28	37.2	139	11.4	85.5	10
			6782	9131	1483	7	264	11709	14	26	35.3	147	15.7	130	5.5
			0	0	978	0	225	11357	10	33	33.2	147	13.5	103.9	8
			15051	8070	1566	15	312	19464	14	31	49	138	14.6	95.2	12
			5634	8848	1434	10	326	12066	11	26	33.7	161	11.7	73.1	6.4
			12643	9153	1986	24	334	18112	16	39	52.2	168	17.5	212	15
			9304	8009	1249	0	269	13576	11	28	37.9	154	11.3	77	5.8
			24464	9099	1898	30	437	22028	14	57	68.9	171	17.5	159	15
			11949	8650	1549	0	351	16330	22	29	46.5	157	12.8	113	8
		av.	11329	8533.22	1509.2	17.5714	317.7	15180.8	14.3	32.5	42.65	151.1	13.61	112.29	9.17
		s.d.(1σ)	5469.11	520.053	272.773	7.53766	55.0601	3455.15	3.31813	8.95824	11.0096	12.8953	2.49938	42.1311	3.49229
	Outcrop on the foothill of Phu Salao (N 15˚ 05' 51.6", E 105˚ 48' 35.0")		16183	9757	2351	38	488	25285	26	252	59.2	179	20	190	24
			27058	9286	2362	37	510	32660	27	66	77.7	153	15.9	126	19
			7103	8815	1839	19	363	16485	30	61	40	215	14.1	145	20
			12367	8888	1700	18	352	18826	14	39	48.9	182	13	109.2	14
			4170	22848	2150	23	916	14728	31	26	41.1	267	17.2	206	8
			15142	8746	1866	46	439	23346	19	51	54.9	180	17.8	110	12
			12548	9001	1849	9	400	17960	25	41	53.3	193	16.2	112.8	14
			13821	9317	1891	36	531	19888	21	40	59.2	189	18.2	136	12
			14295	9240	2890	39	516	27276	18	66	50.1	203	17.2	114	13
			7879	8229	1609	6	418	16831	19	54	40.9	207	15.5	98.3	16
		av.	13056.6	10412.7	2050.7	27.1	493.3	21328.5	23	69.6	52.53	196.8	16.51	134.73	15.2
		s.d.(1σ)	5951.8	4163.27	369.402	13.164	153.358	5389.23	5.32917	62.0406	10.8199	28.6594	1.93052	34.3783	4.42267
	Ancient quarry along the river near the Tomo temple ( N 14°50' 19.18", E 105°56' 40.16)		4959	10921	2834	50	1386	56526	23	87	39.1	163	16.7	268	8
			4702	10995	2457	15	2538	46510	10	109	49.5	114	20.3	158	6
			5353	8518	2860	36	1151	54695	12	135	51.2	109	15	118	17
			5545	9594	3412	34	1339	71413	13	105	32.4	80.9	15.3	170	8
		av.	5139.75	10007	2890.75	33.75	1603.5	57286	14.5	109	43.05	116.725	16.825	178.5	9.75
		s.d.(1σ)	329.393	1024.6	340.59	12.4574	546.652	8985.89	5.02494	17.1464	7.69821	29.5462	2.10639	55.143	4.26468
	Outcrop in the west riverbank of the Mekong River ( N 14°55' 37.85", E 105°53' 27.28")		5788	8747	3340	83	8184	40529	34	64	24	76.2	21.7	164	18
			987	7200	1927	20	781	13765	20	32	19.7	79.4	16.8	111.7	5.8
			1302	7958	1636	16	339	11379	28	22	21.1	64.2	16.6	99.3	9
			2648	7720	2081	32	1938	13337	16	26	16.7	70.7	17.3	106.1	3.3
			1296	7067	1239	21	1111	11457	18	29	17.2	58.3	11.1	68	5
		av.	2404.2	7738.4	2044.6	34.4	2470.6	18093.4	23.2	34.6	19.74	69.76	16.7	109.82	8.22
		s.d.(1σ)	1786.67	601.081	708.401	24.8725	2904.26	11259.1	6.76461	15.0678	2.67178	7.71404	3.36868	31.024	5.22854
