# Supplementary material for: Non-destructive investigation of sandstone blocks used in the Wat Phu temple in Laos and the Banteay Chhmar temple in Cambodia
Source: Heliyon. 2023 May 17;9(5):e16357. doi: 10.1016/j.heliyon.2023.e16357 (PMC10209036; doi:10.1016/j.heliyon.2023.e16357)
Supplement: Multimedia component 3 [file mmc3.xls]

## Sheet: Sheet1
	Supplementary Material 3. Magnetic susceptibilities of feldspathic arenite (sandstone) blocks in the Banteay Chhnmar temple.
	Magnetic susceptibility of sandstone blocks used in the central area of the Banteay Chhmar temple.
	1	2	3	4	5	6	7	8	9	10	11	12	13	14	15	16	17	18	19	20	21	22	23	24	25	26	27	28	29	30	31	32	33	34	35	36	37	38	39	40	41	42	43	44	45	46	47	48	49
	sandstone	sandstone	sandstone	sandstone	sandstone	sandstone	sandstone	sandstone	sandstone	sandstone	sandstone	sandstone	sandstone	sandstone	sandstone	sandstone	sandstone	sandstone	sandstone	sandstone	sandstone	sandstone	sandstone	sandstone	sandstone	sandstone	sandstone	sandstone	sandstone	sandstone	sandstone	sandstone	sandstone	sandstone	sandstone	sandstone	sandstone	sandstone	sandstone	sandstone	sandstone	sandstone	sandstone	sandstone	sandstone	sandstone	sandstone	sandstone	sandstone
	MS	MS	MS	MS	MS	MS	MS	MS	MS	MS	MS	MS	MS	MS	MS	MS	MS	MS	MS	MS	MS	MS	MS	MS	MS	MS	MS	MS	MS	MS	MS	MS	MS	MS	MS	MS	MS	MS	MS	MS	MS	MS	MS	MS	MS	MS	MS	MS	MS
	2.28	2.48	1.46	1.89	0.24	2.08	2.44	1.28	0.31	2.49	1.26	2.1	2.08	1.56	2.26	3.26	1.61	2.41	1.64	2.73	0.3	1.21	0.24	1.2	1.61	1.77	1.49	2.96	2.02	0.25	1.09	3.89	3.5	0.28	1.38	2.34	1.45	1.98	0.66	2.69	1.55	2.72	0.53	1.22	3.36	1.42	4.18	3.1	1.59
	2.57	2.08	1.59	1.55	2.36	3.86	2.32	0.46	0.19	2.47	1.54	2.54	2.63	2.19	2.24	1.67	2.25	0.17	2.53	3.32	0.14	0.26	0.25	1.91	1.28	1.77	2.83	1.87	1.74	1.21	1.08	1.51	2.92	0.33	1.79	1.05	1.54	1.89	2.02	3.21	1.57	1.89	0.5	3.48	1.28	2.83	2.58	2.74	0.66
	0.68	1.96	1.07	1.63	0.39	2.75	1.64	0.98	1.23	0.4	2.81	1.81	1.83	2.32	1.04	0.59	1.28	2.34	0.12	2.29	0.24	0.72	1.03	1.07	0.89	2.04	1.78	2.65	1.44	5.57	2.35	1.76	3.31	3.97	4.55	0.74	5.896	1.39	1.03	3.2	2.5	1.48	1.62	1.86	2	2.13	1.31	2.6	0.76
	1.15	0.82	0.92	1.47	0.3	2.09	1.62	4.67	3.24	1.86	2.49	1.64	0.3	1.43	3.59	3.29	2.6	2.4	0.12	0.3	1.3	1.81	0.2	1.82	1.64	2.88	2.54	2.8	1.19	1.13	2.69	3.5	2.37	1.86	1.84	1.84	3.16	0.3	0.78	3.51	2.51	2.45	4.96	2.15	1.64	2.83	1.05	1.54	2.82
	2.09	1.8	1.05	0.32	0.34	1.85	2.02	1.35	1.9	3.02	0.34	0.29	1.04	2.39	0.59	1.29	1.85	0.28	1.53	0.26	1.55	1.71	1.2	0.89	1.11	2	1.26	1.99	1.13	1.56	2.66	2.35	2.94	2.27	2	2.28	2.78	0.91	2.43	1.65	1.09	0.04	2.5	2.85	0.98	1.68	0.98	1.64	2.06
	2.15	1.52	1.51	1.91	2.7	1.18	1.46	1.39	2.39	2.69	4.82	1.67	1.07	2.61	0.17	0.23	1.52	1.36	1.43	2.44	1.46	2.79	0.47	1.48	1.6	2.65	2.01	2.14	0.16	1.53	1.69	1.34	3.08	3.19	2.98	4.74	1.45	1.16	2	1.42	3.25	2.24	1.13	4.8	1.47	1.9	2.81	3.45	1.2
	1.69	1.55	2.51	2.87	2.07	2.25	3.08	0.51	1.47	2.39	1.21	1.85	1.59	0.42	0.8	2.33	1.64	1.95	2.2	2.56	2.72	1.13	0.8	6.41	0.69	3.22	1.21	1.41	0.42	1.24	0.98	1.46	2.16	3.19	0.46	2.74	2.18	1.14	1.03	4.34	3.68	0.78	0.74	2.13	1.5	1.52	1.48	1.76	1.17
	1.55	0.96	1.92	2.29	0.25	1.61	2	3.9	2.56	1.26	1.27	2.33	0.99	3.2	0.33	1.47	1.63	3.56	1.06	1.37	2.63	0.84	0.42	1.03	1.07	2.27	2.02	1.89	3	2	1.11	2.19	1.32	2.26	1.29	2.84	1.49	2.11	1	1.3	0.95	0.08	1.26	2.44	1.09	2.09	0.95	1.65	0.71
	0.71	3.32	1.5	1.34	0.36	3.25	2.56	2.58	1.42	2.05	1.53	2.34	0.79	2.46	1.38	1.36	1.45	0.49	0.15	1.66	1.82	1.64	2.27	3.13	1.37	1.58	1.31	1.25	1.11	2.23	1.71	2.08	1.8	0.47	3.08	2.9	2.21	1.47	2.08	0.64	2.87	0.04	1.07	1.38	2.95	0.19	1.95	1.69	1.18
	0.46	1.72	1.39	0.76	0.4	2.49	2.17	1.97	1.63	4.49	1.9	0.53	2.34	1.79	0.71	3.43	1.33	2.85	2.68	1.77	1.82	1.76	0.15	3.91	2.58	2.79	1.29	1.38	2.58	1.58	1.75	2.4	3.03	2.39	1.21	3.5	2.16	1.12	1.78	2.64	1.83	0.05	2.04	2.76	2.37	1.82	2.34	3.06	0.89
	2.64	2.04	0.41	2.34	0.33	4.51	3.37	1.32	1.69	2.7	1.92	1.71	1.98	1.87	0.58	1.36	2.18	0.33	1.46	3.21	1.77	0.45	0.48	2.49	1.51	1.57	1.4	2.67	1.87	1.8	0.35	1.9	4.35	1.39	0.92	1.79	3	1.91	1.75	1.77	2.63	0.03	1.6	1.31	1.65	2.93	2.11	3.29	2.42
	2.39	0.99	0.93	1.89	2.14	1	1.12	3.1	1.29	0.95	1.86	0.69	0.06	2.35	0.52	0.36	1.14	1.73	2.94	1.73	1.57	0.75	0.47	1.99	1.61	1.93	1.67	1.23	0.5	1.87	1.21	2.02	2	2.55	2.89	3.72	1.96	1.75	1.52	3.23	2.6	0.08	1.67	1.18	1.28	2.82	1.19	1.7	0.64
	1.55	2.3	0.13	0.08	2.77	1.38	2.06	3.34	1.09	1.47	2.43	1.94	2.34	1.2	0.67	1.97	1.63	1.92	2.46	1.56	1.12	2.9	1.06	0.84	1.96	1.32	1.7	0.93	1.43	0.89	2.09	0.82	2.98	2.34	3.53	1.83	2.84	1.45	1.32	1.55	0.86	1.92	0.92	0.98	2.25	0.42	1.68	1.19	0.69
	2.69	2.04	1.41	0.11	2.88	3.44	1.17	0.63	0.3	2.66	1.78	1.41	0.63	1.03	0.21	1.36	1.47	0.28	1.91	1.16	1.08	1.94	0.9	1.41	1.39	1.41	1.49	0.77	1.33	1.36	0.24	0.83	2.07	2.58	4.53	2	2.14	2.1	2.06	0.86	2.53	2.13	1.75	1.26	4.07	1.6	1.39	1.64	1.71
	1.35	1.64	1.96	1.57	1.59	2.42	2.58	1.48	1.65	1.15	1	1.82	2.18	2.12	0.82	0.81	2.11	1.36	0.81	2.08	1.51	1.1	0.29	1.55	2.89	2.09	1.2	0.92	0.21	1.24	3.03	0.95	1.8	2.89	3.66	2.93	0.87	1.94	1.22	1.38	3.42	1.11	0.3	1.79	1.83	2.16	1.81	2.11	0.75
	0.58	1.99	1.09	0.95	1.02	0.8	2.46	2.93	2.45	1.08	1.7	1.44	1.56	2.35	0.36	0.55	2.1	0.78	0.42	1.46	0.5	1.33	1.32	1.29	1.11	1.97	1.47	1.44	1.67	1.56	0.11	1.81	2.15	1.62	1.63	2.2	2.63	4.01	1.13	2.29	2.74	0.66	0.92	0.85	1.99	2.16	2.3	2.37	0.66
	2.65	1.53	2.41	1.4	1.95	2.47	1.41	0.17	1.55	2.55	0.26	1.86	1.27	3.2	0.86	1.82	1.17	0.36	0.12	2.47	1.38	2.28	0.63	0.41	0.74	3.43	1.76	1.13	2.8	1.37	1.21	1.77	1.51	1.95	1.88	1.14	1.87	1.98	0.76	0.46	1.31	0.05	0.79	1.25	2.75	1.66	1.99	2.03	0.58
	2.46	1.89	1.96	1.61	0.25	4.11	2.48	0.3	1.91	1.92	1.3	1.68	1.59	2.16	0.42	0.39	2.22	1.81	1.44	3.31	1.34	2.28	1.67	0.62	1.31	1.22	1.96	0.77	2.31	3.01	1.68	0.95	2.69	2.27	1.22	3.32	1.71	1.19	1.11	0.33	1.46	0.03	1.84	2.84	0.31	2.13	0.95	1.24	1.43
	0.96	1.92	1.29	0.19	1.54	1.96	0.56	0.13	2	0.53	1.25	1.69	1.73	1.09	0.72	1.57	1.55	0.72	0.2	2.37	1.17	2.21	0.37	0.61	0.68	1.81	1.18	1.29	2.47	1.79	3.06	2.82	2.32	1.36	3.27	2.25	1.46	1.18	1	1.9	0.39	0.07	2.69	1.34	1.2	2.04	0.99	2.7	0.66
	1.26	1.82	2.34	0.27	1.26	1.73	1.55	1.66	2.62	4.06	2.87	2.29	1.53	3.35	0.6	1.22	0.14	2.88	0.86	2.47	0.17	1.71	0.85	2.11	2.06	0.99	1.71	2.13	1.19	1.3	3.16	1.43	2.56	1.94	2.83	1.57	1.51	3.13	1.71	0.36	1.92	3.06	1.57	2.8	2.51	3.97	2.22	3.27	0.65
	1.27	1.6	1.74	2.33	2.5	1.71	0.77	1.07	3.28	1.27	1.2	1.81	1.15	3.37	1.84	1.55	2.55	1.32	1.38	3.09	1.93	2.06	2.72	1.71	1.45	2.08	0.86	1.1	0.45	2.16	1.32	0.69	0.17	1.57	1.54	3.27	1.77	2.11	1.82	0.86	0.52	1.02	1.95	1.45	0.92	1.17	1.67	1.37	0.48
	1.88	1.78	1.25	1.42	2.33	3.5	1.63	1.66	3.3	0.62	1.02	0.96	0.24	1.84	2.34	2.22	1.13	0.87	0.75	3.16	0.95	1.22	1.88	2.3	2.42	0.14	1.64	1.69	2.66	3.23	1.25	1.36	2.24	1.9	0.23	2.3	1.32	1.23	1.85	1.83	0.89	2.59	2.06	2.86	0.67	3.08	1.05	1.4	1.5
	3.65	2.05	1.26	1.51	0.33	2.91	1.28	0.86	2.97	2.42	1.85	1.05	1.91	1.21	0.2	1.79	0.28	0.23	2.86	1.03	1.47	2.79	0.31	0.99	2.05	3.08	0.95	1.13	1.2	3.1	3.09	1.9	3.21	4.23	1.67	0.54	1.6	0.9	1.09	0.69	2.49	1.01	2.01	3.84	1.4	3.24	0.15	0.99	1.33
	2.33	0.17	1.26	2.8	0.36	2.86	0.64	3.32	1.94	3.08	3.83	2.62	2.17	2.49	1.68	0.56	2.7	2.52	2.12	7.32	0.92	1.29	2.68	1.81	1.55	1.86	1.74	3.44	3.89	0.17	1.88	1.37	0.58	1.64	4.04	0.92	2.59	1.42	1.33	2.32	3.24	2.28	1.39	1.68	3.22	2.59	1.54	4.35	1.84
	1.3	1.99	3.06	2.87	2.49	1.65	0.31	2.56	2.17	2.28	1.95	0.32	1.76	0.82	1.87	3.33	0.2	0.33	1.68	2.96	1.26	1.81	1.28	3.5	2.54	2.23	1.2	0.41	1.13	2.24	1.4	0.79	4.36	1.85	2.02	1.91	2.56	1.45	1.75	1.74	1.1	1.91	1.41	2.4	1.9	2.88	1.44	1.42	0.74
	2.63	1.75	1.4	1.83	0.72	1.74	2.12	0.99	0.25	1.72	2.8	1.75	0.17	1.87	1.24	1.72	2.67	2.49	1.42	1.11	2.31	1.93	0.33	1.5	1.86	1.94	1.03	1.04	0.29	2.26	0.52	1.18	0.16	1.27	2.99	2.27	1.84	1.5	1.53	1.58	2.98	1.83	0.76	1.36	2.37	2.83	1.01	1.69	4.23
	1.82	1.32	1.66	1.79	0.31	1.5	3.15	0.28	3.39	1.29	1.36	0.72	1.92	0.88	2.72	3.49	1.62	1.7	2.44	2.08	1.17	1.97	0.42	3.98	1.39	0.75	1.16	0.61	0.34	1.63	2.52	1.81	1.62	1.04	1.24	1.86	1.8	1.64	1.34	1.84	1.76	1.9	2.9	1.53	1.61	2.43	1.03	2.31	1.7
	2.22	2.01	1.63	0.64	0.33	1.41	2.65	3.1	1.33	1.23	1.33	0.43	1.58	2.18	2.65	2.3	1.47	0.31	1.64	1.52	1.56	4.64	2	2.55	1.19	1.66	0.75	1.93	0.22	2.12	0.92	2.79	0.17	2.27	3.23	6.36	3.14	2.1	0.99	3.26	0.59	1.3	1.51	1.4	2.61	1.33	1.43	2.32	1.41
	2.42	2.1	1.69	1.52	0.37	3.05	1.76	1.16	1.41	0.38	1.01	2.63	1.81	0.16	1.65	1.4	2.44	1.57	3.23	2.76	1.66	2.15	0.23	1.99	1.5	1.65	1.04	1.05	0.36	1.01	1.26	1.87	2.55	2.05	2.63	2.66	4.11	1.11	0.83	0.92	2.98	2.16	1.98	1.82	2.17	1.94	1.9	1.91	1.03
	1.57	2.06	2.08	0.62	2.63	2.48	3.26	1.04	1.47	0.89	2.44	0.19	3.73	1.26	0.8	1.71	2.21	0.23	1.44	2.63	0.67	2.45	0.23	1.16	1.15	4.49	1.16	1.71	0.92	2.14	2.89	0.85	1.29	3.21	1.69	3.38	2.39	1.29	1.13	1.45	1.52	0.56	1.76	1.4	0.27	1.1	2.41	1.63	0.64
	3.75	0.36	0.32	2.53	0.4	1.97	2.39	2.46	0.28	0.91	2.56	1.31	0.95	1.15	3.14	1.06	1.24	0.14	1.65	3.84	3.41	1.54	1.2	1.11	3.08	1.24	1.79	0.26	2.71	2.16	3.49	1.69	1.79	2.06	1.71	3.17	0.65	1.87	0.36	0.6	1.21	1.45	1.45	1.31	1.23	4.15	2.82	0.44	3.26
	1.6	1.92	2.54	1.92	0.33	2.97	3.52	1.48	1.8	0.62	1.91	2.66	2.56	2.52	2.23	1.59	1.44	2	2.57	0.61	0.76	1.34	0.57	0.1	0.87	2.48	1.52	2.67	0.22	0.25	0.98	3.35	3.12	1.7	0.07	1.87	1.27	1.74	1.89	1.7	1.12	1.04	0.57	1.24	2.31	1.27	1.51	3.38	1.38
	2.62	1.53	2.25	2.55	0.41	2.09	2.12	1.04	1.59	2	2.65	0.24	4.97	1.68	0.71	3.99	2.24	2.66	2.13	1.25	2	0.49	0.28	1.48	1.88	3.1	0.62	1.91	2.02	1.87	1.94	2	1.98	2.9	3.56	1.89	3.67	4.61	2.42	0.85	1.91	1.47	1.91	1.11	3.6	3.34	2.03	1.03	0.77
	2.96	1.96	1.96	0.13	0.25	1.87	3.36	3.09	1.95	2.65	1.49	2.48	2.04	1.74	0.55	1.19	1.98	0.31	1.2	1.1	1.84	0.88	0.34	1.52	1.21	1.37	1.18	0.34	2.76	2.85	1.53	1.16	3.71	2.41	1.96	3.46	2.35	1.73	3.34	1.29	1.99	1.55	0.79	1.19	0.4	3.99	3.44	3.18	0.69
	1.04	1.51	2.41	1.47	2.56	1.79	3.35	1.04	0.77	2.89	1.84	0.3	2.53	0.62	0.74	2.6	1.35	0.43	1.51	2.09	1.12	0.48	0.51	0.68	0.94	2.85	0.8	0.5	2.64	3.67	2.12	1.27	1.7	0.92	1.35	2.12	1.6	3.06	2.01	1.12	1.33	0.02	0.91	1.43	2.93	1.31	1.98	3.21	0.89
	1.65	1.55	2.37	0.38	2.01	3.52	1.9	2.33	0.89	1.02	1.55	2.02	1.86	0.18	1.44	1.48	2.34	4.17	2.82	2.35	1.44	0.3	0.23	0.63	0.95	1.56	1.08	0.15	1.02	2	1.81	1.45	3.87	2.38	3.32	2.73	1.68	2.32	1.43	1.21	1.21	1.55	2.27	1.89	2.2	3.16	0.7	2.09	1.26
	1.06	1.68	0.87	0.18	0.13	3.89	0.78	3.24	1.34	3.04	0.88	1.99	1.56	2.06	1.48	2.44	2.08	1.82	1.87	0.29	1.61	0.63	3.39	1.48	1.13	2.79	2.6	0.35	2.7	0.7	0.83	1.95	1.52	3.46	3.62	1.3	1.61	1.5	1.67	3.6	1.77	1.6	2.35	1.44	2.13	3.44	1.36	3.78	1.29
	1.17	3.46	2.26	3.2	1.06	3.88	3.06	2.37	1.74	2.07	3.12	1.66	1.32	0.98	0.76	2.16	2.03	1.33	0.15	0.1	1.81	0.68	0.33	1.41	1.53	2	1.22	0.63	1.32	2.47	1.74	2.88	2.96	3.05	2.83	2.09	1.32	1.77	1.62	2.91	2.39	3.42	1.44	0.75	1.79	1.04	2.99	1.6	0.5
	1.47	3.17	1.24	1.15	3.12	1.6	0.29	3.41	0.35	0.78	0.95	2.12	1.22	4.09	0.24	3.28	1.66	0.59	0.94	0.73	0.37	0.91	1.15	1.92	1.87	1.64	0.96	0.01	2	2.04	2.07	3.71	0.5	2.41	2.27	1.21	2.99	1.8	1.25	3.34	1.76	0.27	0.65	1.54	2.14	1.98	3.15	1.45	1.85
	1.33	1.08	1.57	2.1	1.74	1.33	1.29	2.08	1.66	2.24	0.92	3.62	1.28	1.87	0.92	1.49	2.88	2.98	1.28	1.48	1.36	1.96	1.64	0.74	1.17	2.22	1.09	5.43	2.22	0.75	1.86	2.05	2.76	1.14	1.55	2.38	2.69	1.43	0.31	1.13	3.29	0.16	1.99	3.72	0.79	1.11	1.31	2.46	1.36
	2.01	1.1	0.34	2.22	3.22	2.99	1.11	3.54	1.11	2.55	0.92	1.21	1.33	0.83	2.52	2.99	0.31	1.74	1.95	2.12	1.19	3.09	0.39	2.26	1.9	2.93	1.06	2.21	0.89	4.15	1.97	3.67	0.72	1.61	1.92	1.88	1.1	0.67	1.07	0.96	1.59	2.21	2.24	0.14	1.33	2.24	1.58	0.76	0.5
	1.89	0.29	0.9	0.28	3.3	2.25	2.2	1.91	1.59	2.13	1.42	2.1	2.6	1.86	0.46	2.85	2.09	0.71	2.25	1.71	1.51	2.19	0.22	1.79	0.15	3.54	1.63	1.33	1.13	0.42	1.99	1.52	2.16	0.22	1.93	2.28	1.62	1.51	1.19	1.12	1.7	0.71	2.04	0.22	2.1	3.77	2.78	3.24	1.13
	2.28	2.45	1.73	1.15	3.44	2.09	3.9	0.6	2.1	2.32	3.63	0.25	1.74	1.25	2.02	1.67	0.35	2.27	1.4	1.59	1.66	0.37	1.58	1.63	2.01	2.58	3.45	0.35	0.24	0.32	2.13	1.07	2.77	0.33	0.55	1.97	0.17	1.38	1.92	2.7	1.36	0.09	1.73	1.28	1.72	1.63	1.16	1.37	1.04
	1.73	1.91	0.9	3.77	3.53	1.66	3.85	2.49	1.45	3.02	1.18	1.69	2.54	1.87	0.58	2.48	1.59	0.3	0.94	1.86	3.31	2.88	1.53	1.19	1.9	3.22	2.11	2.3	0.3	2.67	1.75	3.33	2.17	2	1.18	1.14	1.26	1.55	0.94	2.14	2.08	2.35	1.05	1.15	2.34	1.29	1.17	2.9	0.53
	1.56	3.07	1.73	1.2	4.81	1.36	0.94	1.58	0.14	1.04	1.72	0.27	1.99	2.39	1.25	2.11	2.03	1.99	0.64	1.63	2.6	2.76	0.27	2.04	2.3	1.24	3.09	2.76	2.24	2.04	0.88	1.63	2.07	0.38	1.88	0.27	1.22	0.25	1.76	1.44	2.14	1.74	2.69	1.79	2.01	1.34	1.31	2.61	2.46
	1.72	3.49	2.68	1.52	3.09	2.22	5.31	1.05	1.93	3.83	1.69	0.99	1.37	1.79	0.41	0.4	2.01	0.33	1.55	1.65	2.31	2.84	2.73	1.9	1.7	1.94	0.27	2.18	1.93	1.67	2.42	2.72	2.66	1.37	0.43	2.78	3.13	1.5	1.49	3.09	3.28	0.93	4.43	1.11	3.21	1.24	2.45	2.84	0.22
	2	3.38	1.78	1.76	1.42	2.82	3.11	1.9	1.72	3.04	0.89	1.96	1.77	1.29	0.34	2.45	0.91	2.19	1.66	1.66	2.61	1.15	1.27	2.63	2.57	2.58	0.21	2.48	2.1	1.27	1.56	1.61	1.74	1.5	0.62	0.97	1.59	1.62	1.11	2.32	1.6	1.09	1.44	2.17	2.51	1.07	0.57	2.21	1.22
	1.17	2.4	1.67	1.87	2.28	2.59	3.15	2.4	0.96	2.77	1.29	1.99	1.14	2.2	0.33	3.04	1.08	0.93	1.23	0.72	0.27	1.3	2.08	1.86	0.27	2.1	1.27	2.1	3.18	1.87	0.18	1.02	4.49	2.25	2.6	1.42	1.04	2.71	1.08	2.06	2.14	1.04	0.38	1.25	3.32	1.34	4.08	1.54	1.03
	2.46	0.77	2.08	1.49	2.89	3.49	0.24	1.61	1.15	1.79	0.53	2.54	1.18	1.47	2.14	2.3	1.53	0.74	0.84	0.22	0.91	0.76	1.03	2.13	0.15	0.81	1.57	0.3	2.45	1.36	2.09	1.48	1.48	2.48	1.78	1.49	2.26	0.11	0.97	2.31	1.92	1.72	2.69	1.12	0.89	3.27	2.23	1.9	0.95
	1.89	0.57	0.27	1.86	3.06	1.8	1.52	2.6	2.11	1.87	2.42	2.59	1.88	2.14	0.28	2.71	2.42	2.21	2.87	2.73	1.49	3.37	2.27	1.02	1.39	0.72	3.11	2.02	3.48	0.85	0.72	1.05	2.99	2.31	3.36	2.6	1.86	0.77	1.84	1.52	1.79	1.89	2.62	0.27	1.46	0.38	0.33	1.49	0.42
	1.8462	1.817	1.555	1.53	1.6112	2.3644	2.1006	1.8482	1.6206	1.999	1.7578	1.602	1.676	1.823	1.168	1.8936	1.674	1.4278	1.5298	1.9582	1.4614	1.661	1.0032	1.7436	1.5034	2.07	1.5088	1.5602	1.5916	1.7986	1.6872	1.86	2.2874	1.9802	2.1342	2.2442	2.05012	1.6552	1.4344	1.8526	1.9462	1.2754	1.6754	1.7306	1.9206	2.105	1.7768	2.1528	1.2176
[truncated: 94 more columns]
