# Supplementary material for: Non-destructive investigation of sandstone blocks used in the Wat Phu temple in Laos and the Banteay Chhmar temple in Cambodia
Source: Heliyon. 2023 May 17;9(5):e16357. doi: 10.1016/j.heliyon.2023.e16357 (PMC10209036; doi:10.1016/j.heliyon.2023.e16357)
Supplement: Multimedia component 4 [file mmc4.xlsx]

## Sheet: Chemical composition
																					Supplementary Material 4. Chemical composition and magnetic susceptibility of feldspathic arenite in the quarries in Ta Phraya.
																					Chemical composition of feldspathic arenite (sandstone) in the quarries in Ta Phraya.
	Monuments		K	Cr	Co	Ni	Cu	Zn	Y	Zr	Pb	Th	Ti	Rb	Sr	Ca	Mn	Fe	V		Quarry		K	Cr	Co	Ni	Cu	Zn	Y	Zr	Pb	Th	Ti	Rb	Sr	Ca	Mn	Fe	V
			(ppm)	(ppm)	(ppm)	(ppm)	(ppm)	(ppm)	(ppm)	(ppm)	(ppm)	(ppm)	(ppm)	(ppm)	(ppm)	(ppm)	(ppm)	(ppm)	(ppm)				(ppm)	(ppm)	(ppm)	(ppm)	(ppm)	(ppm)	(ppm)	(ppm)	(ppm)	(ppm)	(ppm)	(ppm)	(ppm)	(ppm)	(ppm)	(ppm)	(ppm)
	A	①	16071	33	4.4	36	15	33	19.8	260	11	8	2991	56.3	161	9273	407	17592	81		Ta Phraya	①	16071	33	4.4	36	15	33	19.8	260	11	8	2991	56.3	161	9273	407	17592	81
			14061	37	12.6	-	15	44	18.2	284	13	10	3014	54.2	171	12638	448	24016	63				14061	37	12.6	-	15	44	18.2	284	13	10	3014	54.2	171	12638	448	24016	63
			19532	45	13.6	22	13	40	21	191	12	5	3216	65.2	180	9562	403	23871	96				19532	45	13.6	22	13	40	21	191	12	5	3216	65.2	180	9562	403	23871	96
			12346	26	11.1	35	11	49	17.5	263	9	-	3047	49	163	10012	442	21692	96				12346	26	11.1	35	11	49	17.5	263	9	-	3047	49	163	10012	442	21692	96
			14954	44	5.5	27	10	34	17.2	111	10	-	2983	47.3	189	12974	388	19415	184				14954	44	5.5	27	10	34	17.2	111	10	-	2983	47.3	189	12974	388	19415	184
		②	15920	51	10.2	25	15	57	25.1	294	11	3	3480	52.7	168	19052	647	27794	140			②	15920	51	10.2	25	15	57	25.1	294	11	3	3480	52.7	168	19052	647	27794	140
			13155	87	12.4	31	19	38	17.5	261	10	7	3222	55.1	157	13143	422	21469	126				13155	87	12.4	31	19	38	17.5	261	10	7	3222	55.1	157	13143	422	21469	126
			17322	25	6.9	37	23	45	19	195	9	8	2942	63.9	186	16881	462	19767	88				17322	25	6.9	37	23	45	19	195	9	8	2942	63.9	186	16881	462	19767	88
			14343	66	8.6	26	18	58	21.9	444	18	7	3908	59.5	174	10049	468	24459	121				14343	66	8.6	26	18	58	21.9	444	18	7	3908	59.5	174	10049	468	24459	121
			15258	36	6.5	41	22	49	21.4	343	11	9	3139	60.6	172	11355	425	24554	116				15258	36	6.5	41	22	49	21.4	343	11	9	3139	60.6	172	11355	425	24554	116
		③	18501	39	13.7	21	17	54	15.8	153	20	-	3180	68.7	154	13039	434	24519	62			③	18501	39	13.7	21	17	54	15.8	153	20	-	3180	68.7	154	13039	434	24519	62
			21246	37	5.9	48	18	47	24.9	186	13	6	3509	67.9	195	37320	867	26273	90				21246	37	5.9	48	18	47	24.9	186	13	6	3509	67.9	195	37320	867	26273	90
			17676	44	10.1	33	13	47	18.2	211	7	8	3220	67.3	188	17026	431	24170	92				17676	44	10.1	33	13	47	18.2	211	7	8	3220	67.3	188	17026	431	24170	92
			22004	33	7.8	32	16	51	17.1	170	14	4	3503	69.3	160	9836	553	25403	99				22004	33	7.8	32	16	51	17.1	170	14	4	3503	69.3	160	9836	553	25403	99
			27927	54	10	39	16	69	16.9	194	19	5	3814	85.7	179	10249	557	33879	155				27927	54	10	39	16	69	16.9	194	19	5	3814	85.7	179	10249	557	33879	155
		④	17306	39	11.2	9	16	36	22.6	211	16	3	2899	57.5	173	67738	1309	20878	67			④	17306	39	11.2	9	16	36	22.6	211	16	3	2899	57.5	173	67738	1309	20878	67
			17424	35	11.5	17	19	53	20.3	235	14	6	2996	64.8	168	16319	435	23263	78				17424	35	11.5	17	19	53	20.3	235	14	6	2996	64.8	168	16319	435	23263	78
			16244	44	10.5	35	15	48	17.2	263	68	4	3017	57	174	10097	1533	24191	149				16244	44	10.5	35	15	48	17.2	263	68	4	3017	57	174	10097	1533	24191	149
			16733	35	8.4	20	20	47	19.1	236	13	5	2928	62.3	167	14547	386	22712	76				16733	35	8.4	20	20	47	19.1	236	13	5	2928	62.3	167	14547	386	22712	76
			18407	29	10.4	23	12	51	21.9	258	14	3	3092	62.6	183	14083	406	23901	118				18407	29	10.4	23	12	51	21.9	258	14	3	3092	62.6	183	14083	406	23901	118
																						av.	17321.5	41.95	9.565	29.3158	16.15	47.5	19.63	238.15	15.6	5.94118	3205	61.345	173.1	16759.7	571.15	23690.9	104.85

## Sheet: Magnetic susceptibility
		Magnetic susceptibility of feldspathic arenite (sandstone) in the quarries in Ta Phraya
		①	②	③	④
		1.37	0.876	0.89	1.51
		2.27	1.04	0.971	1.86
		2.65	1.36	1.11	1.02
		1.28	0.474	0.969	1.43
		0.801	0.363	1	1.69
		0.842	2	1.09	2.13
		1.07	1	0.965	1.22
		1.11	2.32	1.21	3.42
		1.53	2.13	1.98	0.646
		1.16	2.1	2	0.597
		1.4	1.89	2.89	0.709
		1.39	0.604	2.73	1.83
		1.44	0.704	1.12	1.41
		1.57	0.973	1.65	1.7
			0.807	1.79	2.59
			1.03	2.66	2.12
			1.16	2.59	1.89
			1.35	1.51	2.07
			0.955	1.62	2.1
			0.786	2.82	2.18
				2.49	2.25
				2.27	1.5
				2.09	1.99
				2.32	1.77
				4.04	2.33
				6.62	1.52
				2.82	1.79
				2.02	1.93
				2.56	2.55
				1.58	1.96
				1.7	1.41
				1.55	1.02
					1.21
					1.55
					3.09
					1.35
					0.976
					2.08
					2.17
		av.	av.	av.	av.
		1.42021	1.1961	2.05078	1.75815
			Total av.	1.69522
