# Supplementary material for: Non-destructive investigation of sandstone blocks used in the Wat Phu temple in Laos and the Banteay Chhmar temple in Cambodia
Source: Heliyon. 2023 May 17;9(5):e16357. doi: 10.1016/j.heliyon.2023.e16357 (PMC10209036; doi:10.1016/j.heliyon.2023.e16357)
Supplement: Multimedia component 5 [file mmc5.xlsx]

## Sheet: Gray-yellowish brown sandstone
	Supplementary Material 5. Chemical composition and magnetic susceptibility of feldspathic arenite (sandstone) in the Angkor , Koh Ker , Bakan and My Son monumnts, Banteay Chhmar temple, quarries, and outcrops in Cambodia, Thailand and Loas.
	Temple	Building	M.S.	K	Ca	Ti	Cr	Mn	Fe	Cu	Zn	Rb	Sr	Y	Zr	Pb
	Angkor Wat	Buddha in the cruciform gallery	4.498	18794	64010	2883	69	1662	19119	88	1303	65.3	274	16.7	214	1316
	Angkor Wat	Buddha in the cruciform gallery	2.15	36071	18633	2685	51	681	21347	50	262	72.5	222	18.4	186	70
	Angkor Wat	Buddha in the cruciform gallery	1.006	22396	20363	2797	25	298	17475	37	55	67.8	212	19.4	138	24
	Angkor Wat	Buddha in the cruciform gallery	2.128	23608	18438	3785	79	650	29270	23	77	78.7	185	22.6	274	13
	Angkor Wat	Buddha in the cruciform gallery	2.492	31764	21179	3294	65	764	25033	33	478	89	238	11	258	4147
	Angkor Wat	Buddha in the cruciform gallery	1.672	26512	28025	2256	41	748	18571	40	285	64.3	227	18	155	43
	Angkor Wat	Buddha in the cruciform gallery	2.19	19409	39652	2729	43	518	20072	41	397	64.7	215	20.1	182	14
	Angkor Wat	Buddha in the cruciform gallery	2.028	33748	34205	2528	65	499	17710	115	441	60.5	229	17.6	210	17
	Angkor Wat	Buddha in the cruciform gallery	2.356	36060	9677	2738	55	625	19873	37	425	77.2	204	17.2	146	44
	Angkor Wat	Buddha in the cruciform gallery	2.082	17359	29944	3250	78	660	24326	14	82	61.4	187	22.9	288	15
	Angkor Wat	Buddha in the middle gallery	4.276	30219	25699	2414	50	855	17195	49	359	77.7	200	22.7	267	22
	Angkor Wat	Buddha in the middle gallery	2.36	23289	20142	3162	61	475	22900	14	51	66.9	212	17.1	230	8
	Angkor Wat	Buddha in the middle gallery	4.652	21112	28657	3542	60	758	33867	25	76	66.1	184	18.7	266	14
	Angkor Wat	Buddha in the middle gallery	2.016	18073	18295	2780	85	421	25854	12	41	62.6	185	16	167	10
	Angkor Wat	Buddha in the middle gallery	2.164	17629	48942	2690	51	476	20450	43	161	103	214	16.8	219	41
	Angkor Wat	Buddha in the middle gallery	2.262	20918	11242	3586	92	457	26974	61	129	74.3	209	59.2	346	19
	Angkor Wat	Buddha in the middle gallery	1.738	16448	19431	3224	58	452	25414	17	42	60.5	198	18.5	184	224
	Angkor Wat	Buddha in the middle gallery	1.35	17911	51603	2956	75	453	25599	50	109	72.3	240	19	323	3094
	Angkor Wat	Buddha in the middle gallery	1.41	16517	44442	2947	66	642	25436	35	84	59.3	216	21.2	235	918
	Angkor Wat	Buddha in the middle gallery	1.996	19183	27321	3502	55	679	30418	13	66	66.4	185	23.4	314	10
	Angkor Wat	Buddha in the middle gallery	3.28	13180	25479	2473	70	516	21047	35	64	52	216	15.5	144	13
	Angkor Wat	Buddha in the middle gallery	1.844	19609	10217	1839	43	386	17743	32	76	70.5	222	11.2	77.8	21
	Angkor Wat	Buddha in the middle gallery	1.088	39090	21304	2171	63	604	16960	35	170	86	227	14.9	138	34
	Angkor Wat	Buddha in the middle gallery	1.164	36488	22351	2269	58	901	17501	50	267	72.6	231	14.5	156	35
	Angkor Wat	Buddha in the middle gallery	3.076	31909	23516	2315	54	596	19293	33	215	68	215	20.9	218	22
	Angkor Wat	Buddha in the middle gallery	1.612	37195	15454	2961	58	1083	38272	22	304	63.8	371	14.6	100	111
	Angkor Wat	Buddha in the middle gallery	0.956	33534	35108	1703	38	780	19481	47	184	74.1	225	14.1	125	173
	Angkor Wat	Buddha in the middle gallery	1.294	17017	21473	3616	104	534	25957	34	74	61.9	224	20.3	196	45
	Angkor Wat	Buddha in the middle gallery	4.968	30163	41506	4701	102	702	33121	23	57	66.5	215	29.2	673	12
	Angkor Wat	Buddha in the middle gallery	2.708	22272	17689	3139	58	602	27228	11	60	63.1	200	18.3	170	6
	Angkor Wat	Buddha in the inner gallery	1.226	25632	55820	3540	51	498	17695	36	67	94.5	210	19.4	244	22
	Bayon	Outerr gallery	2.44	19119	15814	2844	47	344	19047	23	86	66	233	20.2	197	30
	Bayon	Outerr gallery	2.05	17042	19508	4944	67	483	29213	16	104	61.9	246	30.2	534	30
	Bayon	Outerr gallery	1.34	15729	10815	2523	45	300	17549	16	78	63.5	211	20.1	173	34
	Bayon	Outerr gallery	2.18	16140	10660	2503	69	399	21916	11	129	53.6	229	19.3	201	27
	Bayon	Outerr gallery	0.6	13882	9803	2226	41	320	18352	13	66	54.2	214	15.5	119	78
	Bayon	Inner gallery	0.33	15538	11945	2427	50	322	16990	25	238	57.5	217	15.5	115	28
	Bayon	Inner gallery	0.76	24602	8679	2221	35	324	17862	12	53	74.5	206	11.6	102.8	31
	Bayon	Inner gallery	2.45	20453	11198	2435	50	367	21582	18	52	69.6	205	19	188	19
	Bayon	Inner gallery	1.04	18397	13563	2706	53	346	18549	12	73	66.2	203	17.4	178	30
	Bayon	Inner gallery	1.42	20403	10251	2734	58	335	18946	13	84	67.2	229	19.2	182	21
	Baphuon	Outer Gallery	0.73	21412	9987	2192	45	564	25015	28	59	64.6	213	17.9	117	14
	Baphuon	Outer Gallery	1.95	18763	13129	2403	59	379	21566	21	72	74.7	195	20.7	175	17
	Baphuon	Outer Gallery	1.27	14614	10044	2211	40	323	18103	13	40	63	201	22.2	155	28
	Baphuon	Middle Gallery	2.44	13927	12454	2530	60	801	21103	13	70	58.2	186	19.2	138	22
	Baphuon	Middle Gallery	2.78	12665	9219	2941	216	796	23385	18	77	54.3	184	19.2	159	18
	Baphuon	Middle Gallery	3.04	16448	10435	2285	40	432	16645	14	71	71.1	234	22.3	139	72
	Baphuon	Middle Gallery	3.27	12845	9739	3155	69	2195	22342	20	111	57.2	226	16.8	181	25
	Baphuon	Middle Gallery	3.44	14725	19596	3184	88	763	24844	16	69	57	188	22.6	275	6.3
	Baphuon	Middle Gallery	2.57	11375	11550	3373	80	915	41132	23	83	45.7	171	34	209	11
	Baphuon	Middle Gallery	1.1	14582	9369	2800	64	618	25367	15	54	56.7	203	28.4	156	53
	North Khleang	West wall	1.13	13305	12663	2482	61	408	21218	16	45	57.9	190	19.3	183	13
	North Khleang	West wall	2.21	15349	9783	2550	45	315	20220	12	35	61.7	229	18.4	156	19
	North Khleang	West wall	1.41	16999	10137	2571	52	390	22667	16	45	66.6	197	18.3	181	15
	North Khleang	East Wall	1.31	16051	13482	2857	66	495	26752	15	59	71.5	193	23.9	188	31
	North Khleang	East Wall	2.24	12119	15382	2467	54	407	20109	608	312	55.6	195	18.2	179	13
	South Khleang	West Wall	2.05	17049	8480	2107	27	344	18046	13	40	61.8	205	11.1	100.8	11.1
	South Khleang	West Wall	2.57	15056	10703	2638	62	398	21039	39	48	54.8	225	18.6	200	11
	South Khleang	West Wall	2.77	16583	9527	2737	65	365	20568	2201	1097	55.6	240	17.3	194	14
	South Khleang	East Wall	1.92	17684	9632	2818	54	393	22414	1904	943	56	262	17.3	173	4.3
	South Khleang	East Wall	2.15	13348	9562	3343	80	602	22614	3919	1926	52	257	124	179	13
	Ta Keo	Outer Enclosure	1.93	14599	9777	2884	61	397	19617	523	281	55.4	305	20.1	220	7.7
	Ta Keo	Outer Enclosure	1.46	17534	11955	2676	63	388	22630	1556	800	66.8	221	18.6	172	13
	Ta Keo	Outer Enclosure	2.38	14266	15372	3206	102	556	22483	2645	1295	51.8	282	20.6	346	10
	Ta Keo	East Library	1.73	18017	10445	2412	45	442	21458	18	49	71	216	21.3	162	12
	Ta Keo	Outer Enclosure	1.94			3126	34	484	23940	18	48	69.7	193	19.7	179	16
	Ta Keo	Middle Gallery	1.72	15736	9349	2733	59	445	26619	13	52	69.1	191	19.3	159	12
	Ta Keo	Middle Gallery	1.24	16750	9414	2795	62	453	24853	11	53	71.5	172	16.5	147	16
	Ta Keo	Middle Gallery	2.16	16439	9544	2367	48	351	18092	16	41	62.9	204	24.2	220	10.6
	Ta Keo	Middle Gallery	1.95	16747	10335	2513	57	411	20961	20	47	64.3	217	20.3	199	13
	Ta Keo	Middle Gallery	0.52	18683	8775	1978	34	589	21213	1718	848	70.1	210	15.3	100.2	9.3
	Angkor Wat	Outer gallery	4.91	19229	11544	2717	40	470	22988	13	95	69.9	217	22.3	246	17
	Angkor Wat	Outer gallery	2.96	17076	9236	2904	60	469	26073	423	327	66.3	199	19.4	257	16
	Angkor Wat	Outer gallery	5.11	17199	9654	2745	64	513	24556	1007	573	61.8	207	19.7	272	34
	Angkor Wat	Outer gallery	1.63	21113	9661	2886	90	604	29093	1322	738	78.7	185	21.1	240	17
	Angkor Wat	Outer gallery	3.82	17922	10145	2631	47	407	23376	266	223	67.3	216	18.3	237	9.4
	Angkor Wat	Middle gallery	2.32	14917	18360	3026	67	435	22577	662	597	56.2	315	20.5	274	6
	Angkor Wat	Middle gallery	1.9	18933	9652	2944	61	794	25338	14	123	73.2	188	19.1	180	6
	Angkor Wat	Middle gallery	4.62	19819	10560	3644	165	706	29141	15	99	69.6	230	21.9	394	16
	Angkor Wat	Middle gallery	3.92	18229	10175	3170	57	483	28478	12	62	71.4	175	21.8	298	107
	Angkor Wat	Middle gallery	3.45	19920	9243	2954	67	509	24694	13	48	75.4	194	20.5	235	19
	Preah Pithu	Building V	2.33	17216	10632	3112	66	492	26900	14	64	67.4	175	20.1	277	9
	Preah Pithu	Building V	3.24	16238	13574	3564	88	463	25590	10	52	60.8	200	20.7	338	14
	Preah Pithu	Building V	1.5	17915	9749	3292	69	401	25193	18	52	68.4	162	21.7	238	15
	Preah Pithu	Building V	1.51	21864	11799	3664	81	693	32650	15	69	72.4	214	22.6	155	9
	Preah Pithu	Building V	1.59	14069	11650	2757	57	400	21667	15	47	54.1	202	18	213	8.6
	Preah Pithu	Building T	1.34	22488	71970	4021	93	558	24557	22	51	68.6	199	20	195	10
	Preah Pithu	Building T	4.51	16743	12251	3772	135	670	29188	14	56	59.4	214	111	319	9
	Preah Pithu	Building T	4.28	19234	12853	2928	59	492	25041	18	56	62.7	219	17.3	228	31
	Preah Pithu	Building T	2.12	19436	14792	2750	67	457	23476	18	84	71.8	210	19.3	203	14
	Preah Pithu	Building T	4.48	18837	12515	3448	55	519	26550	9	60	71.5	218	23.4	292	14
	Preah Khan	Dancing hall	3.26	14533	14419	7168	119	663	38198	25	59	52	289	32.5	639	242
	Preah Khan	Dancing hall	1	17681	9083	2079	46	372	20329	14	41	67.8	202	14.3	122	12.7
	Preah Khan	Dancing hall	1.14	12227	10021	2317	40	323	16247	11	36	50.1	212	16.7	203	44
	Preah Khan	Dancing hall	1.16	17625	10755	2433	50	382	19750	8	52	63.8	227	16.3	180	40
	Preah Khan	Dancing hall	1.86	23156	11605	2157	43	473	19441	7	48	85.9	206	15.4	146	122
	Preah Khan	Dancing hall	0.44	14090	10241	2122	42	284	17643	11	33	58.4	195	15.9	160	26
	Banteay Kdei	Dancing hall	3.23	19164	12168	2573	60	460	23122	10	56	71.6	213	20.3	219	29
	Banteay Kdei	Dancing hall	4.13	17719	9574	3224	80	522	26522	14	50	60.2	189	23.5	325	17
	Banteay Kdei	Dancing hall	2.66	21726	10308	3447	76	621	29512	11	70	79.1	204	26.5	302	23
	Banteay Kdei	Dancing hall	3.42	18101	14078	2779	58	515	22221	18	70	63.8	208	22.5	225	23
	Banteay Kdei	Dancing hall	2.54	20584	10309	2726	46	619	25217	16	73	68.5	199	19.5	207	82
	Pre Rup	Inner enclusure	1.51	15086	9574	3144	57	387	20227	10	40	60.9	204	17.7	146	7.1
	Pre Rup	Inner enclusure	2.11	18944	8647	2930	39	374	21457	15	37	72.4	210	16.5	227	15
	Pre Rup	Inner enclusure	2.14	18037	9625	2733	54	443	20942	12	38	61.9	203	18	225	11.6
	Pre Rup	Inner enclusure	4.25	19059	10035	3261	60	408	25272	13	50	82.8	187	19.9	304	12
	Pre Rup	Sanctuary	2.27	14776	10454	3115	80	719	22535	16	47	53	246	22.4	203	10
	Pre Rup	Sanctuary	2.17	16272	10468	2823	86	405	20529	21	44	60.6	228	23.3	188	9.9
	Pre Rup	Sanctuary	2.69	15092	9556	2900	56	407	20319	15	51	63.8	282	16.3	217	10
	Pre Rup	Sanctuary	2.29	15601	9716	2986	70	465	23260	12	51	62.7	299	19.1	192	8
	Pre Rup	Sanctuary	2.24	14841	10145	2951	54	424	21057	13	56	61.7	205	18.3	227	11
	Pre Rup	Sanctuary	3.24	17464	10610	3181	74	559	21354	11	42	66.3	208	17.3	200	13
	Phnom Bakheng	Central sanctuary	12.4	13630	18021	4604	75	533	30893	15	60	53.7	221	31.1	457	35
	Phnom Bakheng	Central sanctuary	10.1	15198	24224	5003	117	1109	38516	14	111	53.6	198	23.4	413	11
	Phnom Bakheng	Central sanctuary	4.52	15672	16110	2875	74	492	20667	14	78	55.3	202	23.6	320	10
	Phnom Bakheng	Central sanctuary	10.9	14923	20795	4107	78	651	30237	62	279	56	212	25.3	427	26
	Phnom Bakheng	Central sanctuary	10.2	14470	15498	4856	133	693	33286	14	156	54.7	205	26.7	343	25
	Phnom Bakheng	Central sanctuary	6.01	17938	9897	3715	86	719	32035	20	85	65	188	20.2	372	29
	Phnom Bakheng	Surrounding sanctuary	10.9	15444	12829	4235	84	731	33627	17	85	56.3	200	23.9	347	10
	Phnom Bakheng	Surrounding sanctuary	13	15515	15250	5118	132	637	31938	19	75	52.8	206	27.5	383	7
	Phnom Bakheng	Surrounding sanctuary	12.8	13590	13153	4578	99	767	34500	23	134	52.9	198	23.5	488	10
	Phnom Bakheng	Surrounding sanctuary	6.08	14827	10642	3119	67	486	24310	13	92	51.9	201	23.4	334	12
	Bakong	Long buildings along the causeway	3.24	18244	11646	3508	82	780	26173	18	71	71.4	214	21.6	239	10
	Bakong	Long buildings along the causeway	2.49	19024	12804	3569	90	672	29781	17	63	64.2	172	22.7	231	7
	Bakong	Long buildings along the causeway	1.9	18177	10747	3195	84	783	26597	13	62	62.2	255	18.3	227	6
	Bakong	Long buildings along the causeway	1.74	20902	11678	3510	67	647	28011	11	63	78.8	184	22.8	284	12
	Bakong	Long buildings along the causeway	1.22	23548	22787	3847	73	616	27482	10	58	79.3	182	19	237	14
	Bakong	Long buildings along the causeway	2.15	18635	11717	3453	76	859	25603	13	57	74	197	23	242	10
	Bakong	Long buildings along the causeway	3.71	19028	10585	3401	87	671	29202	17	59	66.2	334	19	287	11
	Bakong	Long buildings along the causeway	1.09	19360	10007	3306	74	709	26980	20	62	66.2	259	18.3	300	11
	Bakong	Long buildings along the causeway	1.41	19938	9942	3678	75	677	28948	14	71	77.1	185	18.8	200	17
	Bakong	Long buildings along the causeway	2.61	18131	10307	3225	60	648	27840	11	70	67.5	240	19.1	274	11
	Bakong	Long buildings along the causeway	2.12	17245	11159	3328	71	945	25771	12	58	55.5	263	18.9	237	10
	Bakong	Central sanctuary	1.19	20854	9968	3875	97	885	29260	16	94	73.9	172	21.9	247	13
	Bakong	Central sanctuary	1.59	17811	11361	2788	52	540	24911	17	82	76	176	23	267	27
	Bakong	Central sanctuary	4.23	17985	10222	3659	64	1187	29065	13	101	67	195	22	320	19
	Bakong	Central sanctuary	4.78	15142	10119	3921	68	703	27905	18	68	69.1	183	20.2	308	22
	Bakong	Central sanctuary	4.66	14017	11197	3538	64	592	25422	19	59	59.4	195	25.8	331	21
	Bakong	Central sanctuary	0.87	16837	12000	3071	77	593	24638	17	61	68.8	167	22.7	273	14
	Bakong	Central sanctuary	1.53	17052	10450	2608	50	520	20766	16	108	65.3	205	19.5	202	24
	Bakong	Central sanctuary	2.55	17223	9409	2762	58	1245	23410	13	64	67	180	19.8	192	24
	Bakong	Central sanctuary	0.88	18251	9080	2545	41	599	21591	18	53	67.1	210	15.1	179	42
	Location	Building	M.S.	K	Ca	Ti	Cr	Mn	Fe	Cu	Zn	Rb	Sr	Y	Zr	Pb
	Banteay Chhmar	Outer gallery	2.88	12706	11451	3669	86	767	25992	16	53	50.3	175	20.2	277	12
	Banteay Chhmar	Outer gallery	0.37	15384	9382	3265	73	833	18143	25	43	53.4	189	16.5	173	32
	Banteay Chhmar	Outer gallery	3.48	13739	9111	2916	49	507	21904	16	35	57.1	196	14.7	177	17
	Banteay Chhmar	Outer gallery	1.79	15399	11134	2368	49	381	21310	17	50	60	182	16.1	192	416
	Banteay Chhmar	Outer gallery	3.45	14862	8924	2995	33	441	23017	14	53	58.2	194	17.7	258	22
	Banteay Chhmar	Outer gallery	0.53	13687	12332	2238	60	390	17407	13	47	59.4	185	15.6	165	25
	Banteay Chhmar	Outer gallery	0.33	17867	8697	2662	36	331	22924	19	74	72.8	181	18.2	179	23
	Banteay Chhmar	Outer gallery	1.5	15005	9719	2083	57	434	18351	10	79	55.5	220	14.4	135	56
	Banteay Chhmar	Outer gallery	2.84	16027	9134	2565	44	345	20604	13	37	51	202	15.2	148	11
	Banteay Chhmar	Outer gallery	1.31	14277	8591	2141	42	342	17619	9	45	52.4	178	15.2	135	8
	Banteay Chhmar	Outer gallery	3.03	13107	10547	2909	49	540	21518	11	52	50.4	217	18.9	212	14
	Banteay Chhmar	Sanctuary	2.2	17466	10237	3303	57	864	23719	12	52	71.3	187	17.4	232	23
	Banteay Chhmar	Sanctuary	2.04	17244	9027	3236	56	578	22671	11	51	62.6	175	17.9	268	31
	Banteay Chhmar	Sanctuary	2.68	17586	9740	3309	52	580	26264	11	60	60.4	173	17.7	294	30
	Banteay Chhmar	Sanctuary	2.16	14812	10483	2643	47	518	27004	19	75	59.7	173	15.4	169	20
	Banteay Chhmar	Sanctuary	1.11	19336	9103	3152	58	438	21001	15	53	81.9	197	15.9	229	20
	Banteay Chhmar	Outer gallery	2.34	13466	9955	3146	64	510	25812	<LOD	54	53.1	182	19.9	284	16
		av.	2.00235	15410	9856.88	2858.82	53.6471	517.588	22074.1	14.4375	53.7059	59.3824	188.588	16.8765	207.471	45.6471
		s.d.(1σ)	1.02005	1910.8	1052.77	465.798	12.9757	165.73	3072.4	4.16283	12.3428	8.7325	14.2656	1.78028	53.6028	96.0768
	Location	Quarry	M.S.	K	Ca	Ti	Cr	Mn	Fe	Cu	Zn	Rb	Sr	Y	Zr	Pb
	Ancient quarries in Ta Phraya	1	1.42021	15392.8	10891.8	3050.2	37	417.6	21317.2	12.8	40	54.4	172.8	18.74	221.8	11
		2	1.1961	15199.6	14096	3338.2	53	484.8	23608.6	19.4	49.4	58.36	171.4	20.98	307.4	11.8
		3	2.05078	21470.8	17494	3445.2	41.4	568.4	26848.8	16	53.6	71.78	175.2	18.58	182.8	14.6
		4	1.7632	17222.8	24556.8	2986.4	36.4	813.8	22989	16.4	47	60.84	173	20.22	240.6	25
		av.	1.60757	17321.5	16759.7	3205	41.95	571.15	23690.9	16.15	47.5	61.345	173.1	19.63	238.15	15.6
		s.d.(1σ)	0.325986	2522.34	5071.03	191.825	6.6654	149.934	2006.63	2.33827	4.93254	6.44763	1.36015	1.00812	45.0902	5.58928
	Location		M.S.	K	Ca	Ti	Cr	Mn	Fe	Cu	Zn	Rb	Sr	Y	Zr	Pb
	Modern quarry in Preah Vihear Province (N 13˚ 38' 28.5", E 105˚ 01' 03.6")		-	20814	12411	2405	45	473	21501	8	34	63.2	220	17.6	118	12
			-	21431	13165	2485	49	410	19771	8	32	66.5	236	16.9	114	13
			-	22840	14073	2556	31	451	22422	11	36	68.2	211	18.3	223	16
			-	19432	10806	3086	69	318	25553	15	35	67.8	215	20.1	156	19
			-	22632	11301	2867	61	493	24510	11	51	67.2	238	17.2	170	14
			-	19615	12085	2528	42	496	21148	15	38	60	190	22.9	159	11
		avg.	0.5075	21127.3	12306.8	2654.5	49.5	440.167	22484.2	11.3333	37.6667	65.4833	218.333	18.8333	156.667	14.1667
		s.d.(σ)	0.515163	1325.96	1093.93	240.843	12.4599	61.8315	1984.89	2.86744	6.2361	2.94416	16.1727	2.09576	36.2844	2.67187
	Ourcrop 1 in Kratie Province (N 13˚ 17' 33.4", E 106˚ 06' 18.6")		-	22592	10916	2853	53	516	25640	14	51	67.7	219	21.2	201	15
			-	24073	9477	2507	43	474	23267	9	47	76	205	16.8	140	14
			-	32953	9111	2188	33	465	20997	14	45	87.8	182	14.8	98.9	13
			-	23456	11922	2447	36	480	21155	13	36	70.8	220	15.7	119	18
			-	24730	8495	1628	22	344	15575	12	33	69.3	198	11.4	100.3	13
		avg.	0.1908	25560.8	9984.2	2324.6	37.4	455.8	21326.8	12.4	42.4	74.32	204.8	15.98	131.84	14.6
		s.d.(σ)	0.0835497	3762.77	1253.86	407.767	10.3267	58.5232	3334.35	1.85472	6.8	7.29312	14.1336	3.17389	37.6679	1.85472
	Ourcrop 2 in Kratie Province (N 13˚ 15' 59.2", E 106˚ 06' 46.4")		-	23306	9887	2746	43	534	22837	15	57	70.5	186	15.5	130	24
			-	30300	11073	2619	136	433	23413	11	48	86.2	261	18.9	178	16
			-	20824	7967	1311	12	421	15933	8	32	60.3	154	11.4	66.6	14
			-	25411	9213	2357	39	541	19091	13	38	59.1	192	11.9	128	14
			-	23213	9140	1406	30	342	16273	18	35	77.9	211	12.5	87.4	14
		avg.	0.281	24610.8	9456	2087.8	52	454.2	19509.4	13	42	70.8	200.8	14.04	118	16.4
		s.d.(σ)	0.152084	3193.85	1017.49	609.285	43.3359	74.8903	3154.39	3.40588	9.23038	10.3421	35.2556	2.81681	38.5287	3.87814
	Ourcrop 3 in Kratie Province (N 13˚ 20' 32.8" , E 106˚ 05' 34.1")		0.112	10314	10867	1880	8	397	17173	12	31	39.1	212	10.7	91.5	14
			0.415	23957	22876	2514	46	526	24058	17	44	71.1	185	20.8	264	18
			0.356	19862	12215	2869	68	599	29319	12	54	55.3	222	19.8	254	15
			0.256	21663	10847	2180	25	450	23215	8	39	63.6	186	13.7	124	10
			0.101	18577	10201	1972	12	358	15836	10	33	64.6	182	15.3	98	15
		avg.	0.248	18874.6	13401.2	2283	31.8	466	21920.2	11.8	40.2	58.74	197.4	16.06	166.3	14.4
		s.d.(σ)	0.126271	4646.58	4782.6	365.102	22.4357	87.1436	4910.04	2.99333	8.2801	11.0299	16.3658	3.77709	76.5321	2.57682
	Outcrop 1 in Mondulkiri Province (N 13˚ 23' 20.7" , E 106˚ 23' 50.1")		-	14435	7626	2227	19	328	16050	12	50	52.2	181	19.8	107.7	24
			-	19677	7662	2196	34	790	16563	18	47	64.2	218	15.2	120.6	16
			-	15036	11457	3993	78	477	21888	15	56	50.8	215	31.4	336	14
			-	17505	12576	4371	115	517	27627	20	52	56.4	236	35.7	420	23
			-	16191	7282	1695	10	270	13885	10	34	54.1	190	15.2	101.7	10
		avg.	0.125333	16568.8	9320.6	2896.4	51.2	476.4	19202.6	15	47.8	55.54	208	23.46	217.2	17.4
		s.d.(σ)	0.0280967	1875.24	2233.4	1073.22	39.5444	181.448	4967.2	3.68782	7.494	4.72085	19.9299	8.51718	134.092	5.35164
	Outcrop 2 in Mondulkiri Province (N 13˚ 02' 06.0", E 107˚ 04' 16.9")		-	20076	7137	2309	34	374	21505	11	30	53.9	108	14.2	126	5
			-	24108	6628	2800	23	316	14695	11	30	53.4	71.3	14.6	172	18
			-	23017	6823	2466	34	395	21004	14	77	57.1	115	14.3	137	10
			-	22844	7358	2375	28	350	19680	19	16	54	102.5	16.2	145	9
			-	25826	7347	2518	33	370	18517	9	18	61	100.4	36.9	160	10
		avg.	0.107222	23174.2	7058.6	2493.6	30.4	361	19080.2	12.8	34.2	55.88	99.44	19.24	148	10.4
		s.d.(σ)	0.0244121	1878.12	289.788	169.341	4.31741	26.6533	2428.48	3.48712	22.1847	2.8743	14.9501	8.85948	16.334	4.22374
	Outcrop 3 in Mondulkiri Province (N 13˚ 09' 02.9", E 106˚ 56' 53.9")		-	15592	14179	3076	61	498	23256	12	45	44.5	176	26.8	195	15
			-	14905	7586	3484	62	354	22989	15	43	46.7	171	15.6	232	13
			-	13080	7284	3313	37	320	19849	16	42	47	172	35.3	231	15
			-	15225	18062	3029	68	540	21296	8	39	46.8	205	31.1	202	21
			-	14546	9537	3754	47	397	23148	17	43	47.5	167	16.7	265	15
		avg.	0.339667	14669.6	11329.6	3331.2	55	421.8	22107.6	13.6	42.4	46.5	178.2	25.1	225	15.8
		s.d.(σ)	0.0417511	866.811	4172.27	267.914	11.3314	84.0866	1337.02	3.2619	1.95959	1.0373	13.7026	7.7941	24.956	2.71293
	Outcrop in Ratanakiri Province1 (N 13˚ 11' 29.7", E 106˚ 57' 09.6")		-	22002	7454	2826	61	477	21650	13	53	61.6	156	16	158	11
			-	28712	7702	2293	35	449	19008	7	42	67.2	118	15.9	177	11
			-	24054	7542	4103	95	480	23418	14	62	62.6	130	19.3	153	15
			-	34729	8113	3952	121	496	23974	15	52	85.8	125	20.6	177	14
			-	33810	7753	3054	63	551	19722	12	52	81.2	138	19.9	175	12
		avg.	0.4134	28661.4	7712.8	3245.6	75	490.6	21554.4	12.2	52.2	71.68	133.4	18.34	168	12.6
		s.d.(σ)	0.154755	5077.44	227.175	686.201	29.853	33.7793	1958.49	2.78568	6.33719	9.94111	13.0476	1.99459	10.3537	1.62481
	Building		M.S.	K	Ca	Ti	Cr	Mn	Fe	Cu	Zn	Rb	Sr	Y	Zr	Pb
	Outcrop in the southwest of Khorat Plateau	TH-109(N14˚ 25' 31.8", E101˚ 51' 57.6")	0.204	11125	23154	1658	-	407	17646	10	29	47.5	182	18.3	82.8	10
		TH-110(N14˚ 23' 22.0", E101˚ 51' 59.2")	0.144	9542	25343	2726	20	501	18484	14	58	46.9	169	18.9	180	9
		TH-111(N14˚ 27' 35.1", E101˚ 54' 18.0")	0.133	11434	22225	3276	39	1709	23034	42	276	56.1	210	29	244	11
		av.	0.160333	10700.3	23574	2553.33	29.5	872.333	19721.3	22	121	50.1667	187	22.0667	168.933	10
		s.d.(1σ)	0.0312019	828.723	1307.1	671.735	9.5	592.856	2367.26	14.2361	110.239	4.20264	17.1075	4.90872	66.2732	0.816497
	Outcrop in the west of Khorat Plateau	TH-134(N14˚ 48' 7.54", E101˚ 32' 18.0")	0.162	11667	17940	3124	22	532	22461	27	98	52.8	106	22.8	213	6
		TH-135(N14˚ 47' 39.9", E101˚ 31' 39.1")	1.096	3745	23340	3208	24	389	25866	25	49	31.3	128	19.8	246	8
		av.	0.629	7706	20640	3166	23	460.5	24163.5	26	73.5	42.05	117	21.3	229.5	7
		s.d.(1σ)	0.467	3961	2700	42	1	71.5	1702.5	1	24.5	10.75	11	1.5	16.5	1
	Outcrop in the northwest of Khorat Plateau	TH-602(N16˚ 48' 4.26", E102˚ 36' 49.5")	0.141	7768	11434	2669	-	349	13028	37	36	52.8	40.6	34.8	723	5
		TH-604(N16˚ 48' 13.3", E102˚ 36' 45.6")	0.075	9275	26189	1752	7	680	8934	18	17	57.5	74.1	21.7	251	10
		TH-605(N16˚ 48' 22.9", E102˚ 36' 42.9")	0.074	18648	13605	2135	18	313	13756	13	28	62.1	70.8	17.7	142	3.6
		TH-627(N16˚ 12' 12.1", E102˚ 19' 37.5")	0.195	5641	10815	2986	62	1006	22230	23	37	25	116	18.9	146	12
		av.	0.12125	10333	15510.8	2385.5	29	587	14487	22.75	29.5	49.35	75.375	23.275	315.5	7.65
		s.d.(1σ)	0.0504994	4971.23	6251.54	475.669	23.7627	281.038	4833.55	8.95475	8.01561	14.4379	26.8433	6.81042	239.295	3.45941
	Monument	Building	M.S.	K	Ca	Ti	Cr	Mn	Fe	Cu	Zn	Rb	Sr	Y	Zr	Pb
	Koh Ker monuments	Prasat Thom	0.8526	16199	11778	2334	16	501	25274	17	50	58.9	237	22.1	253	18
			1.50967	12913	15943	2100	-	475	18739	12	35	50.5	219	20.6	176	9
			0.721	15210	16299	2803	-	529	23357	15	50	60.7	151	19.7	301	12
			0.9212	14183	19180	2201	19	492	19566	18	38	53	170	17.3	179	18
		Prasat G	-	20047	13457	2668	39	471	26047	22	54	76.5	220	19	325	15
		av.	1.00112	15710.4	15331.4	2421.2	24.6667	493.6	22596.6	16.8	45.4	59.92	199.4	19.74	246.8	14.4
		s.d.(1σ)	0.302296	2427.08	2540.16	270.534	10.2089	20.8192	2956.94	3.31059	7.47262	9.0903	32.9521	1.60075	61.1568	3.49857
	Outcrops and quarries in and around the Koh Ker monuments	Outcrop	0.389	16787	15442	1925	19	482	17688	15	40	58.4	242	33.2	293	13
		Quarry	0.155	16177	10595	2314	47	756	32043	17	45	55.4	209	91	191	12
		Quarry	-	16875	10599	1945	36	447	22467	14	45	58	195	18.9	200	22
		Quarry (N13˚ 50' 10.4", E 104˚ 32' 34.4")	0.42	13319	16788	2367	28	503	21123	25	38	57.5	193	25.7	323	34
			0.6	12619	20996	2145	14	558	16902	43	34	56.4	196	24.7	272	32
		Quarry (N13˚ 49' 44.1", E 104˚ 31' 47.5")	-	23612	28714	3969	54	607	27884	14	54	63.5	185	16.1	243	14
			0.417917	12961	12198	2047	-	490	18641	18	36	49.3	210	18.3	134	18
		av.	0.396383	16050	16476	2387.43	33	549	22392.6	20.8571	41.7143	56.9286	204.286	32.5571	236.571	20.7143
		s.d.(1σ)	0.141987	3529.38	6080.32	664.554	14.3062	97.6758	5227.09	9.70167	6.34067	3.92127	17.4496	24.4522	60.8108	8.39582
	Monument		M.S.	K	Ca	Ti	Cr	Mn	Fe	Cu	Zn	Rb	Sr	Y	Zr	Pb
	Bakan (Preah Khan of Kompong Svay) monument		0.3992	15706	11621	2089	19	612	25703	13	46	56.2	216	18.3	171	8
			1.601	14305	12835	2248	13	625	25200	13	45	53.6	209	16.7	201	9
			0.3594	16678	10825	2078	150	459	19830	19	32	63.3	222	18	160	14
			1.5188	16528	8569	2672	208	633	19276	16	46	61	197	96	137	17
			1.6914	14730	11978	3210	48	604	25637	19	45	56.4	193	22.4	255	7
			0.4178	16138	24367	1784	29	536	18144	6	35	55.2	217	18.6	119	16
			1.3772	16189	9867	1771	-	501	15948	17	24	54.1	198	14.2	137	20
			1.2788	14499	9491	1635	33	442	16460	13	41	56.2	219	28.7	95.3	16
			1.3772	16664	10830	2636	66	824	21877	15	41	58.2	216	52.1	180	15
			1.2788	17341	10754	3708	511	683	22855	26	45	60.6	227	149	275	22
		av.	0.916	15877.8	12113.7	2383.1	119.667	591.9	21093	15.7	40	57.48	211.4	43.4	173.03	14.4
		s.d.(1σ)	0.588049	985.314	4249.39	638.562	151.703	108.178	3521.59	4.96085	7.02851	3.04362	11.0381	42.5519	54.4787	4.75815
	Monument	Building	M.S.	K	Ca	Ti	Cr	Mn	Fe	Cu	Zn	Rb	Sr	Y	Zr	Pb
	My Son monuments	A1	0.163	11523	8709	1380	-	436	16595	97	41	54.8	229	18.5	185	11
		A1	0.163	16971	9945	2270	-	593	20601	179	47	65.6	208	19.4	175	19
		A13	0.309	18296	8811	1743	-	496	19557	13	39	65.7	205	16	139	15
		A10	0.559	19158	13224	1866	14	474	19725	18	42	69.3	235	18.3	192	17
		B1	0.192	17669	9851	2312	14	597	23129	14	54	65.5	203	19	221	15
		E2E3	0.244	10914	15678	4432	63	1018	31691	23	43	41	204	32.8	415	17
		F1	0.236	6087	7389	2302	43	329	15475	12	46	39.7	124	17.9	161	2.3
		G1	0.176	17012	7604	2621	32	674	18315	15	33	44.2	208	14.9	101.7	14
		av.	0.267	14703.8	10151.4	2365.75	33.2	577.125	20636	46.375	43.125	55.725	202	19.6	198.713	13.7875
		s.d.(1σ)	0	4340.7	2695.23	863.129	18.5623	194.647	4727.26	56.8242	5.77576	11.6413	31.5991	5.18989	88.3683	4.88017
	Outcrop in Nha Trang West (N 12˚ 16' 15.8", E 108˚ 50' 22.4")		0.1645	11376	7303	2783	30	286	18580	22	35	53	119	18.5	202	9
				19077	8931	7199	109	314	20577	45	68	62.1	152	66	2259	4
				15940	7358	2910	48	387	17633	28	62	55.4	140	20	208	14
				24643	7660	3521	21	347	26081	35	68	68.9	138	40.1	228	17
				18732	7389	2959	23	324	22012	12	60	67.8	127	25.1	191	15
		av.	0.1645	17953.6	7728.2	3874.4	46.2	331.6	20976.6	28.4	58.6	61.44	135.2	33.94	617.6	11.8
		s.d.(1σ)	0	4334.41	613.886	1681.49	32.811	33.9211	2973.55	11.2178	12.2246	6.39143	11.3384	17.7575	820.788	4.70744
	Outcrop in Dinh Quan (N 11˚ 04' 54.5", E 107˚ 19' 54.5")		0.174933	14645	7075	3082	50	378	24305	13	51	72.3	109	20.3	177	13
				31093	7555	4106	47	356	28754	18	57	93.6	113	29.3	216	8
				29512	7392	3902	47	360	29443	25	60	96.7	124	24.1	211	14
				28193	7606	4631	62	268	22246	22	41	94	113	26.2	402	9
				22733	7254	3723	47	368	31954	22	69	85.2	106	25.2	191	9
		av.	0.174933	25235.2	7376.4	3888.8	50.6	346	27340.4	20	55.6	88.36	113	25.02	239.4	10.6
		s.d.(1σ)	0	5996.11	195.285	505.297	5.81722	39.719	3546.01	4.14729	9.32952	8.90766	6.09918	2.92807	82.4975	2.41661
